# Supplementary material for: Exploring the complex spectrum of dominance and recessiveness in genetic cardiomyopathies
Source: Nat Cardiovasc Res. 2023 Oct 9;2(11):1078–94. doi: 10.1038/s44161-023-00346-3 (PMC11041721; doi:10.1038/s44161-023-00346-3)
Supplement: Supplementary file 3 — Supplementary Tables 1–9. [file 44161_2023_346_MOESM3_ESM.xlsx]

## Sheet: Contents
Supplementary Tables
Item	Description
Supplementary Table 1	Full details of genes, cases, variants for recessive cardiomyopathy genes (validated and non-validated).
Supplementary Table 2	List of genes associated with recessive cardiomyopathy genocopy conditions.
Supplementary Table 3	List of genes associated with recessive syndromic conditions including cardiomyopathy.
Supplementary Table 4	Biallelic individuals in population datasets and LOF constraint metrics for LOF recessive cardiomyopathy genes.
Supplementary Table 5	Details of biallelic variants in dominant HCM and DCM sarcomeric genes.
Supplementary Table 6	Definitions of curated disease phenotypes in UK Biobank.
Supplementary Table 7	Overview of association testing between cardiomyopathy genes and binary and quantitative outcomes in the UK Biobank.
Supplementary Table 8	Raw association results for each mask-phenotype association test in the UK Biobank.
Supplementary Table 9	Replication of significant UK Biobank associations using Massachusetts General Brigham Biobank

## Sheet: S1
Supplementary Table 1: Details of the papers, families, patients and genetic variants from reports describing genes associated with autosomal recessive inheritance of isolated or primary cardiomyopathy phenotypes. The genes are divided into those considered as replicated/validated (18 genes) and putative genes requiring additional validation (13 genes) - see main text and methods for details of t…
Paper / Study					Family / Pedigree data						Patient and variant data
Gene	PMID	Year	First author	Num. families	Country/Region	LOD score	Sequencing and variant filtering strategy	Num. affected (biallelic)	Heterozygous Parents	Num. unaffected (monoallelic)	Patient ID	Cardiomyopathy	Variant (chr-genomic-ref-alt) - GRCh37	Transcript	Variant (HGVSc)	Variant HGVSp	Variant class	gnomADv2 popmax (freq + pop)	gnomADv2 homs	Zygosity	Patient clinical summary	Age of onset (yrs)	Sex assigned at birth	Outcome	Outcome age (yrs)	Functional validation experiments described	Comments
Genes validated for association with recessive cardiomyopathy (18)
ALPK3	26846950	2016	Almomani	3	Netherlands	-	Homozygosity mapping (in proband, parents and unaffected siblings). WES in proband and father. Filter by presence in homozygous regions, variant effect (non-synonymous only), frequency (<1%) and inheritance (heterozygous in father, homozygous in proband).	1	Yes	4	A-IX-2	DCM	chr15-85405865-G-A	NM_020778	c.4130-1G>A	-	splice_acceptor	0.00003146 (NFE)	0	hom	Severe LV dilation at birth with reduced contractility of both ventricles, death due to progressive heart failure at 5 days.	0	M	death	0
					Morocco	-	Homozygosity mapping (in parents and 4 children). WES in proband (B-IV-3) and father. Filter by presence in homozygous regions, variant effect (non-synonymous only), frequency (<1%) and inheritance (heterozygous in father, homozygous in proband).	3	Father only	2	B-IV-1	DCM	chr15-85401144-C-T	NM_020778	c.3175C<T	p.Arg1059*	nonsense	0.00008387 (NFE)	0	hom	Ultrasound at 33 weeks revealed cardiomegaly with reduced contractility, intrauterine foetal death at 35 weeks.	0	F	death	0
											B-IV-2	DCM->HCM	chr15-85401144-C-T	NM_020778	c.3175C<T	p.Arg1059*	nonsense	0.00008387 (NFE)	0	hom	Born with severe hypertrophy and dilation of both ventricles, died 2 hours post-partum.	0	F	death	0
											B-IV-3	HCM	chr15-85401144-C-T	NM_020778	c.3175C<T	p.Arg1059*	nonsense	0.00008387 (NFE)	0	hom	Severe concentric HCM at day 4, remained stable. At 10 years showed biventricular diastolic dysfunction and repolarization abnormalities.	0	F	alive	13
					Turkey	-	Sanger sequencing of ALPK3.	1	Yes	2*	C-V-2	HCM	chr15-85407861-G-A	NM_020778	c.4688G>A	p.Trp1563*	nonsense	0	0	hom	Diagnosed with severe HCM at 4 years, had cardiac arrest, ICD applied with several appropriate shocks. Severe concentric LV hypertrophy by 11 years.	4	M	alive	14		Father and paternal uncle (both heterozygous) diagnosed with HCM at 27/29 years.
ALPK3	27106955	2016	Phelan	1	Pakistan	2.9	Genotyping of 8 family members, single linkage region (assuming fully penetrant recessive model) identified with LOD=2.9. WES identified 5 novel non-synonymous protein altering variants, including the ALPK3 nonsense variant.	2	Yes	7	IV-1	DCM->HCM	chr15-85401155-G-A	NM_020778	c.3186G>A	p.Trp1062*	nonsense	0	0	hom	Presented in infancy with left ventricular dilation and non-compaction, progressed over months to HCM without non-compaction or fibrosis, ICD implanted. Patient also had multiple pterygia with skeletal muscle underdevelopment.	0.5	F	alive	32	In patient derived iPSC-differentiated cardiomyocytes, CRISPR-Cas9 heterozygous correction of ALPK3 restored the wild-type phenotype.
											IV-5	DCM->HCM	chr15-85401155-G-A	NM_020778	c.3186G>A	p.Trp1062*	nonsense	0	0	hom	Presented in infancy with left ventricular dilation and non-compaction, progressed over months to HCM and multiple pterygia with skeletal muscle underdevelopment.	0.13	M	alive	29
ALPK3	28630369	2017	Çaglayan	1	Turkey	-	WES in proband, filtered by frequency of 0.01%, 8 homozygous variants in homozygous-by-descent genomic segments, 7 segregated with phenotype.	1	Yes	2	1	DCM->HCM	chr15-85383921-AC-A	NM_020778	c.1417delC	p.Gln473Serfs*30	frameshift	0.0000547 (EAS)	0	hom	Diagnosed with DCM at 21 weeks gestation, developed to LV hypertrophy and a HCM diagnosis by 4 months. Patient had a dysmorphic face including low-set ears and high arched palate.	0	M	alive	7		Foetus from previous pregnancy died at 30 weeks gestation due to cardiac abormalities - no tissue available for examination or genotyping.
ALPK3	30046096	2018	Jaouadi	1	Tunisia	-	WES of trio, filtered by frequency of 1%, protein-altering variants and in silico predictions. 7 homozygous variants were detected.	1	Yes	2*	1	DCM->HCM	chr15-85383435_85383436del	NM_020778	c.925_926delAA	p.Lys309Argfs*12	frameshift	0	0	hom	Diagnosed with DCM/HCM at 7 days. Over time, LV dilation lessened and systolic dysfunction improved, but concentric LV hypertrophy was detected. By age 3, the patient had numerous dysmorphic features but normal psychomotor development.	0	M	alive	3		Patient's father (heterozygote) had asymmetric septal hypertrophy (WT=16mm) and minor congenital mitral anomaly without valvular dysfunction.
ALPK3	31074094	2019	Al Senaidi	1	Oman	-	WES of three affected individuals, ALPK3 variant was only rare (<1%) coding variant shared between three.	6	See Comments	5	III-1	HCM	chr15-85360716-G-A	NM_020778	c.33G>A	p.Trp11*	nonsense	0	0	hom	Uncle of proband, heart murmur at 26 years, diagnosed with HCM but assymptomatic.	28	M	alive	28		In one part of family, the father (III-2) is homozygous for variant (later onset and assymptomatic HCM) and mother is heterozygous (healthy). In the other part of the family, both parents and heterozygous and healthy.
											III-2	HCM	chr15-85360716-G-A	NM_020778	c.33G>A	p.Trp11*	nonsense	0	0	hom	Father of proband, diagnosed with LVH/HCM at 34 years but assymptomatic.	34	M	alive	38
											IV-1	DCM->HCM	chr15-85360716-G-A	NM_020778	c.33G>A	p.Trp11*	nonsense	0	0	hom	Had features of DCM at birth, lost to follow-up until 12 years, evidence of HCM on echo at 12 years.	0	M	alive	12
											IV-2	HCM	chr15-85360716-G-A	NM_020778	c.33G>A	p.Trp11*	nonsense	0	0	hom	VSD, LV trabeculations, dilated LA at birth. At 10 years, echo displayed HCM but no VSD. No dysmorphic features but borderline developmental delay (IQ=74).	0	F	alive	10
											IV-4	DCM->HCM	chr15-85360716-G-A	NM_020778	c.33G>A	p.Trp11*	nonsense	0	0	hom	Proband - evidence of dilated and hypertrophied ventricles at birth with non-compaction, LVEF=40% and tricuspid/mitral regurgitation. Over 2.5 years, progressive change from DCM to HCM phenotype with improved left ventricular function (LVEV=60%). Normal development milestones, subtle dysmorphic facial features include low-set ears and high-arched palate.	0	M	alive	2.5
											IV-6	DCM->HCM	chr15-85360716-G-A	NM_020778	c.33G>A	p.Trp11*	nonsense	0	0	hom	Cousin of proband, presented at birth with LV hypertrophy, dilation and trabeculation, severe LV dysfunction (LVEF=26%). Phenotype progressed to LV hypertrophy with improved function (LVEF=49%).	0	F	alive	3.5
ALPK3	32480058	2020	Herkert	6	Northern European	-	WES	2	Yes	2	F7P1	DCM->HCM	chr15-85382318-C-T	NM_020778	c.412C>T	p.Gln138*	nonsense	0	0	comp het	Diagnosed with DCM at birth, progressive LVH until death at 6 years. Delayed motor development and several syndromic skeletal and facial features.	0	M	death	6
													chr15-85399797-G-A	NM_020778	c.1828G>A	p.Val610Met	missense	0.00003872 (NFE)	0	comp het
											F7P2	DCM->HCM	chr15-85382318-C-T	NM_020778	c.412C>T	p.Gln138*	nonsense	0	0	comp het	Diagnosed with DCM at birth with severe biventricular dystunction (LVEF=37%), progressive LVH/RVH until transplantation at 4 years. Delayed motor development and several syndromic skeletal and facial features.	0	M	heart transplant	4
													chr15-85399797-G-A	NM_020778	c.1828G>A	p.Val610Met	missense	0.00003872 (NFE)	0	comp het
					Northern European	-	WGS	1	Yes	2	F7P3	HCM	chr15-85382318-C-T	NM_020778	c.412C>T	p.Gln138*	nonsense	0	0	comp het	Diagnosed with HCM at 4 months, stable mild LV systolic dysfunction (EF ~40%) from pre-teen to mid 20's followed by progressive decline over 4 years until transplant at 28 years.	0.33	F	heart transplant	28		Distance relative of F7P1 and F7P2 (sharing one ALPK3 variant)
													chr15-85401695delC	NM_020778	c.3726delC	p.Lys1243Argfs*29	frameshift	0	0	comp het
					Netherlands	-	Panel of 61 cardiomyopathy genes	1	-	0	F9P1	HCM	chr15-85406124-GA-G	NM_020778	c.4391delA	p.Asn1464Thrfs*14	frameshift	0.000008805 (NFE)	0	double het	Diagnosed with HCM at 53 years, with marked anteroseptal hypertrophy (20mm) and LVEF=65%.	53	M	alive	55		Late onset HCM suggests missense variant is not seriously loss-of-function
													chr15-85401454-G-C	NM_020778	c.3485G>C	p.Gly1162Ala	missense	0.0001121 (NFE)	0	double het
					Thailand/Cambodia	-	WES	1	-	0	F11P1	HCM	chr15-85383921-AC-A	NM_020778	c.1417delC	p.Gln473Serfs*30	frameshift	0.0000547 (EAS)	0	double het	Diagnosed with severe stable concentric HCM at 14 years with mild decrease in LV systolic function. Several syndromic skeletal and facial features observed.	14	F	alive	16
													chr15-85406018-G-T	NM_020778	c.4282G>T	p.Val1428Phe	missense	0	0	double het
					Turkey	-	WES	1	-	0	F12P1	DCM->HCM	chr15-85400781-C-T	NM_020778	c.2812C>T	p.Gln938*	nonsense	0	0	hom	Diagnosed with DCM/LVH at 9 years, progressed to stable concentric LVH (16-19 mm), LVEF 39% and pronounced apical non-compaction. Some skeletal malformations noted.	9	F	alive	44
					Turkey	-	WES	1	-	0	F13P1	DCM->HCM	chr15-85407722-G-C	NM_020778	c.4549G>C	p.Ala1517Pro	missense	0	0	hom	Diagnosed with cardiomyopathy at birth, quickly developed from biventricular HCM to a DCM phenotype over two weeks and to concentric LVH by 2 years. Delayed motor development and several syndromic skeletal and facial features.	0	F	alive	2
ALPK3	33076350	2020	Jorholt	2	Russia	-	WES of proband, variants filtered by expression in cardiac/skeletal tissue, rarity (<0.01%), non-synonymous effect, predicted pathogenicity and presence in 220 cardiac-related genes.	1	-	0	1	HCM	chr15-85383938delG	NM_020778	c.1428delG	p.Arg476Serfs*27	frameshift	0	0	double het	Patient diagnosed with HCM at birth, profressive assymetrical LV hypertrophy until 9 years without obstruction. Psychomotor delay and dysmorphic features. Died of SCD at 12 years.	0	M	death	12
													chr15-85400925delG	NM_020778	c.2956delG	p.Ala986Glnfs*12	frameshift	0	0	double het
					Russia	-	Panel of 173 cardiomyopathy associated genes	1	-	0	2	HCM	chr15-85406027-G-A	NM_020778	c.4291G>A	p.Gly1431Arg	missense	0.0000544 (EAS)	0	hom	Diagnosed with HCM at 21 years, progressive deterioriation in following years with severe hypertrophy, reduced ejection fraction and prolonged QT. ICD impanted at 30 years, heart transplant at 33 years.	21	F	heart transplant	33
ALPK3	34862804	2022	Papadopoulos	1	-	-	WES	1	-	0	1	DCM	chr15-85384011delT	NM_020778	c.1501delT	p.Ser501Leufs*2	frameshift	0	0	hom	Diagnosed with HCM at 9 years, developed into severe heart failure and DCM by 26 years (LVEF=28%). Myopathic features in proximal muscles with a left quadriceps muscle biopsy suggestive of an underlying vacuolar myopathy.	9	M	alive	28
ALPK3	36660067	2023	Chumakova	1	Russia	-	Panel of 77 genes	1	See Comments	0	1	HCM	chr15-85399927-C-G	NM_020778	c.1958C>G	p.Ser653*	nonsense	0	0	comp het	LV hypertrophy (maximal wall thickness of 16 mm in basal and middle segments), excessive LV myocardial trabeculation and LV systolic dysfunction (EF=30%).	38	M	alive	38		Parents not tested, but plasmid cloning established the two variants were in trans. The patient also had the MYBPC3:p.Glu223Lys variant, classified as VUS.
													chr15-85401460-G-A	NM_020778	c.3491G>A	p.Arg1164Gln	missense	0	0	comp het
BAG5	35044787	2022	Hakui	4	Japan	-	Homozygosity mapping and WES. Filter by zygosity (2 affected, 2 unaffected) and frequency (MAF<0.005). Only one variant with recessive inheritance, 0 variants with de novo or compound heterozygous models.	2	Yes	2	F01-II-2	DCM	chr14-104026913-G-A	NM_001015048	c.589C>T	p.Arg197*	nonsense	0	0	hom	LVEF at diagnosis = 25%, developed refractory ventricular fibrillation.	11	M	LVAD	11	Knock-in mice displayed ventricular dilatation, reduced systolic function and arrhythmogenicity which was ameliorated by administration of an AAV-BAG5 vector.
											F01-II-3	DCM	chr14-104026913-G-A	NM_001015048	c.589C>T	p.Arg197*	nonsense	0	0	hom	LVEF at diagnosis = 37%, developed refractory ventricular fibrillation.	12	F	LVAD	14	No BAG5 protein detected in heart tissue.
					Japan	-	WES (lookup only, but no other DCM-associated variants)	1	-	0	F02-II-4	DCM	chr14-104026913-G-A	NM_001015048	c.589C>T	p.Arg197*	nonsense	0	0	hom	LVEF at diagnosis = 20%, developed refractory ventricular tachycardia.	34	F	LVAD	43
					Japan	-	WES (lookup only, but no other DCM-associated variants)	1	Yes	2	F03-II-2	DCM	chr14-104026334-G-A	NM_001015048	c.1168C>T	p.Arg390*	nonsense	0.00001548 (NFE)	0	hom	LVEF at diagnosis = 28%, developed refractory ventricular fibrillation.	14	M	LVAD	27
					Japan	-	WES (lookup only, but no other DCM-associated variants)	1	Father only	1	F04-II-1	DCM	chr14-104027484dupT	NM_001015048	c.18dupA	p.His7Thrfs*5	frameshift	0	0	hom	LVEF at diagnosis = 20%, developed refractory ventricular tachycardia.	12	M	LVAD	16
BAG5	35288587	2022	Lesurf	1	Canada	-	WGS, variants in 209 candidate cardiomyopathy genes	1	-	0	-	DCM	chr14-104027252-G-A	NM_001015048	c.373C>T	p.Gln125*	nonsense	0.000196 (SAS)	0	hom		-	-	unknown	-
CAP2	30518548	2019	Aspit	1	Israel (Bedouin)	1.9	WES + Sanger	2	Yes	9	III:1	DCM	chr6-17514186-G-A	NM_006366	c.636+1G>A	-	splice_donor	0	0	hom	Severe respiratory distress and supraventricular tachycardia. LVEF 28% and severe LVH. Treated with amiodarone, 3 days later she converted to sinus rhythm. Medications include also ACE inhibitors, beta blockers, furosemide and spironolactone. Enlisted for HT.	5	F	alive	9	Effect of the mutation on splicing, mRNA and protein: Using commercially available human heart mRNA as a cardiac control mRNA, authors showed that the mutation caused exons 6 and 7 to be spliced out (as shown using the patients' fibroblasts vs control mRNA), causing the expression of a shorter protein with a loss of 64 highly conserved residues. Using antibodies, authors showed how the mutated pr…	Consanguineous family (III:1 and III:5 are from two distinct nuclear families, but in both cases parents are first cousins from the same extended family).
											III:5	DCM	chr6-17514186-G-A	NM_006366	c.636+1G>A	-	splice_donor	0	0	hom	Severe respiratory distress and supraventricular tachycardia. LVEF 5% and severe LVH. Treated with amiodarone. Died of severe congestive HF 2 days later.	12	M	death	12
CAP2	33083013	2020	Cheema	1	Pakistan	-	WES/WGS/panels (strategy used on CAP2 patient not specified)	1	-	0	1	DCM	chr6-17541325-T-G	NM_006366	c.948T>G	p.Tyr316*	nonsense	0	0	hom	Atrial situs ambiguus, DCM, ductus arteriosus, foramen ovale, congestive heart failure. Two siblings deceased due to DCM.	-	-	unknown	-		Cohort-based study. No details provided on parental genotypes, onset and cardiac function.
CAP2	34862840	2021	Gurunathan	1	-	-	WES	1	Yes	2	1	DCM	chr6-17551772-CT-C	NM_006366	c.1288delT	p.Cys430Valfs*4	frameshift	0.00003874 (NFE)	0	hom	At birth: severe respiratory failure, hypotension and acidosis with severe biventricular dysfunction. At day 1: LVEF 34%, no LV dilation, mild RV hypertrophy. At 5 months: severe LV dilation, LV hypertrophy, LVEF 19%, LVNC, normal RV. At 13 months: severe LV dilation, LVEF 10%, LVNC, moderate RV dysfunction, received HT. After HT, at 4-5 years: pectus excavatum, flat feet, neck weakness, joint la…	0	M	heart transplant	1.1	Expression analysis on patient-derived iPSC-generated cardiomyocytes: truncated Cap2 protein was not detected, and CAP2 mRNA levels were substantially reduced vs control cells, suggesting NMD. Tissue staining / microscopy: tissue staining revealed scattered myofibers of abnormal size and nemaline rods in skeletal muscles. The explanted heart revealed RV (especially) and LV hypertrophy and endocar…	Authors propose the variant to be causative of DCM + skeletal myopathy, with the latter characterized by reduced penetrance as published mouse models don't develop it (however, they do have delayed muscle development).
FBXO32	26768247	2016	Al-Hassnan	1	Saudi Arabia	3.37	WES -> 437 homozygous variants found in ROH (homozygosity mapping and linkage analysis) -> used genomic databases to exclude known variants, 2 novel variants -> FBXO32 variant chosen over OC90 since it was judged to be more likely to be associated w/ cardiac phenotype	4	Yes	6	IV:2	DCM	chr8-124518739-C-G	NM_148177	c.727G>C	p.Gly243Arg	missense	0	0	hom	Dilatation & reduced systolic LV function on echo: LV diastolic diameter = 6.3cm, LVEF = 12.5%, fractional shortening = 7.8%; dyspnea; cardiomegaly & pulmonary oedema on x-ray; decompensated heart failure; orthotopic heart transplantion	26	F	heart transplant	26	Histopathology: hypertrophied CMs; immunohistochemistry: apparent reduced FBXO32 protein expression	Consanguineous family: parents are first cousins
											IV:3	DCM	chr8-124518739-C-G	NM_148177	c.727G>C	p.Gly243Arg	missense	0	0	hom	Dilatation & reduced systolic LV function on echo: LV diastolic diameter = 5.7cm, LVEF = 25%, fractional shortening = 15.8%; asymptomatic	22	F	alive	22
											IV:5	DCM	chr8-124518739-C-G	NM_148177	c.727G>C	p.Gly243Arg	missense	0	0	hom	Dilatation & reduced systolic LV function on echo: LV diastolic diameter = 5.9cm, LVEF = 25%, fractional shortening = 16.9%; asymptomatic	20	F	alive	20
											IV:6	DCM	chr8-124518739-C-G	NM_148177	c.727G>C	p.Gly243Arg	missense	0	0	hom	Dilatation & reduced systolic LV function on echo: LV diastolic diameter = 7.1cm, LVEF = 15%, fractional shortening = 5.6%; orthopnea and dyspnea	14	M	alive	14
FBXO32	36344977	2022	Ghasemi	1	Iran	-	WES	2	Yes	4	III.4	DCM	chr8-124515360_124515362del	NM_148177	c.884_886del	p.Lys295del	inframe_indel	0	0	hom	MRI: DCM diagnosis	18	F	alive	25		Consanguineous parents
											III.2	DCM	chr8-124515360_124515362del	NM_148177	c.884_886del	p.Lys295del	inframe_indel	0	0	hom		-	M	alive	-
FLII	32870709	2020	Al-Hassnan	2	Saudi Arabia	-	WES & homozygosity mapping -> MAF <0.1% in SHGP/gnomAD; co-segregation with disease -> in-silico tools (PolyPhen-2, SIFT, Mutation Taster) used -> gene's function, biological pathway, heart tissue expression and existing animal model data were considered	1	Yes	3	D-071	DCM	chr17-18148544-G-A	NM_002018	c.3718C>T	p.Arg1240Cys	missense	0.0006016 (EAS)	0	hom	Moderately dilated LV, with LVEF = 32% and fractional shortening = 16% with mild mitral and tricuspid regurgitation. Similar parameters at outcome (LVEF 34% and FS 14%), with dilated LA and apical LV noncompaction. Mild mitral and tricuspid regurgitation still present.	0.25	M	alive	7	Genome-edited zebrafish with p.R1230C (mimicking human p.R1240C) showed normal heart rate and significantly reduced contractility and EF. Confocal microscopy coupled with 3D rendering of zebrafish' cardiac ventricles revealed the mutant fish to have less organized and more primitive cardiac trabeculae besides less densely packed and less organized myofibrils and intercalated discs compared with w…	Functional validation experiments and clinical details were performed/described later in PMID 37561591, reporting also on this family (see lines below). Consanguineous parents.
					Saudi Arabia	-	WES & homozygosity mapping -> MAF <0.1% in SHGP/gnomAD; co-segregation with disease -> in-silico tools (PolyPhen-2, SIFT, Mutation Taster) used -> gene's function, biological pathway, heart tissue expression and existing animal model data were considered	1	Yes	2	D-151	DCM	chr17-18152034-G-C	NM_002018	c.2020C>G	p.Leu674Val	missense	0	0	hom	Atrial septal defect. Severely dilated LV with LVEF 23% and fractional shortening = 14%. Mild tricuspid regurgitation. At outcome LV and LA were mildly dilated, with improved LVEF (58%) and FS (30%).	0.417	F	alive	3		Clinical details were described later in PMID 37561591, reporting also on this family (see lines below). Consanguineous parents.
FLII	37561591	2023	Ruijmbeek	1	Netherlands	-	WES	1	Yes	4	1-II:2	DCM	chr17-18155017-G-A	NM_002018	c.1360C>T	p.Gln454*	nonsense	0	0	comp het	The presenting symptom was tachyarrhythmia. On echo, LV was severely dilated, with fractional shortening = 13%, moderate mitral regurgitation and mild tricuspid regurgitation. At last examination, the LV was moderately dilated with LVEF = 33%, fractional shortening = 27.6% and mild tricuspid regurgitation.	0.167	F	alive	2	Genome-edited Zebrafish with variants mimicking those observed in the proband (p.R1158W and p.S449* in Zebrafish) showed normal heart rate and significantly reduced contractility and EF. Several additional functional experiments were performed on a previously published line of KO (D110fs/D110fs) zebrafish, which were characterized by embryonic lethality and a very severe cardiac phenotype.	The paper also reports on the 2 Saudi families described by Al-Hassnan, providing additional clinical details and experimental evidence about the variants carried by the 2 Saudi probands (see rows above).
													chr17-18149059-G-A	NM_002018	c.3502C>T	p.Arg1168Trp	missense	0.00009252 (FIN)	0	comp het
JPH2	30384889	2018	Vasilescu	1	Finland	-	Panel	1	Yes	4	1	DCM	chr20-42747151-G-A	NM_020433	c.1282C>T	p.Gln428*	nonsense	0.0004139 (FIN)	0	hom	Heart transplant: 4 y.o.	3	F	alive	22.5
JPH2	31227780	2019	Jones	1	Iran	-	WES	1	Yes	11	1	DCM	chr20-42744395dupA	NM_020433	c.1920dupT	p.Glu641*	nonsense	0	0	hom	Age of onset: 20 m.o. (hospitalised w/ fever, tachypnea, and restlessness); by 4.5 years of age, LV systolic function was severely depressed with medically-refractory heart failure	1.67	M	death	5
JPH2	32879264	2020	Miura	1	Japan	-	WES	1	Yes	2	1	DCM	chr20-42788718-T-C	NM_020433	c.709A>G	p.Thr237Ala	missense	0.0001902 (EAS)	0	comp het	At onset: cardiomegaly; left ventricular dilatation with thin walls, severe mitral valve regurgitation, Died of acute cardiac failure at 0.67 y.o." and a reduced ejection fraction (30%); disarray of cardiomyocytes without infiltration of lymphocytes	0.67	F	death	0.67		JPH2 compound heterozygous; patient had polycystic kidney disease caused by heterozygous nonsense variant in PKD1 (p.Q4193*); PKD1 mutation thought to progress DCM caused by JPH2 variants.
													chr20-42747193-T-G	NM_020433	c.1240A>C	p.Ile414Leu	missense	0	0	comp het
JPH2	32870709	2020	Al-Hassnan	2	Saudi Arabia	-	WES	1	-	0	D-073	DCM	chr20-42815311-C-G	NM_020433	c.35G>C	p.Gly12Ala	missense	0	0	hom		11	F	death	14
					Saudi Arabia	-	WES	1	-	0	D-001	DCM	chr20-42743497_42743498insTGAG	NM_020433	c.2029_2030insCTCA	p.Ile677Thrfs*36	frameshift	0	0	hom		3	F	death	9
JPH2	34036930	2022	Mehaney	1	Egypt	-	Panel	1	-	0	43	DCM	chr20-42744889-C-A	NM_020433	c.1426G>T	p.Glu476*	nonsense	0.0001777 (ASJ)	0	hom	Diagnosed with DCM at 7.5 years, LVEF-23%, progressive disease course.	7.5	F	alive	7.6
JPH2	35838873	2022	Janin	1	France	-	Panel	1	-	0	1	DCM	chr20-42788852-G-T	NM_020433	c.575C>A	p.Ser192*	nonsense	0	0	hom		0.92	M	unknown	-		Severe clinical disease with early-onset cardiomyopathy
KLHL24	30715372	2019	Hedberg-Oldfors	2	Iraq	-	WES in two individuals, variants filtered by frequency (MAF<0.5%) and prediction tools.	2	Yes	2	A-III-1	HCM	chr3-183381373-G-T	NM_017644	c.1048G>T	p.Glu350*	nonsense	0	0	hom	HCM with LVOTO, septal WT=20mm, posterior WT=28mm, EF=50%, ICD implanted.	28	M	alive	32		Other sibling died suddenly at 20 years, genotype unknown.
											A-III-2	HCM	chr3-183381373-G-T	NM_017644	c.1048G>T	p.Glu350*	nonsense	0	0	hom	Moderately dilated left ventricle, septal WT=9mm, posterior WT=15mm, EF=25%, ICD implanted, heart transplantation at 26 years.	19	F	heart transplant	26
					Iran	3.6	Linkage mapping - 3.4 homozygous region in chr3 (LOD=3.6), no CNVs. WES in 2 individuals revealed variant as only likely disease-causing, confirmed with Sanger in 3 other affected cases.	5	Yes (both parts)	4	B-V-2	HCM	chr3-183369061-G-A	NM_017644	c.917G>A	p.Arg306His	missense	0.00003604 (NFE)	0	hom	Severe concentric left ventricular hypertrophy, septal WT=22mm, posterior WT=19mm, EF=67%, ICD implanted.	-	F	alive	36		Two other family members died suddenly at 26 years, genotype unknown. Variant absent in 500 in-house ethnically matched exomes.
											B-V-4	HCM	chr3-183369061-G-A	NM_017644	c.917G>A	p.Arg306His	missense	0.00003604 (NFE)	0	hom	Assymetrical septal hypertrophy, LVOTO, septal WT=22mm, posterior WT=10mm, EF=70%.	16	M	alive	17
											B-V-5	HCM	chr3-183369061-G-A	NM_017644	c.917G>A	p.Arg306His	missense	0.00003604 (NFE)	0	hom	Small left ventricular cavity, LVOTO, septal WT=28mm, posterior WT=14mm, EF=70%, ICD implanted.	-	M	alive	32
											B-V-7	HCM	chr3-183369061-G-A	NM_017644	c.917G>A	p.Arg306His	missense	0.00003604 (NFE)	0	hom	Small left ventricular cavity, septal WT=40mm, posterior WT=13mm, EF=35%.	24	F	alive	29
											B-V-9	HCM	chr3-183369061-G-A	NM_017644	c.917G>A	p.Arg306His	missense	0.00003604 (NFE)	0	hom	Severe assymetrical left ventricular hypertrophy, posterior WT=20mm, EF=40-45%.	21	F	alive	28
KLHL24	32870709	2020	Al-Hassnan	1	Saudi Arabia	-	WES	1	-	0	H-073	HCM	chr3-183382764-G-A	NM_017644	c.1161G>A	p.Trp387*	nonsense	0	0	hom		11	F	alive	14
KLHL24	36672924	2023	Maurer	1	Middle Eastern origin	-	WES and autozygosity mapping	1	Yes	2	2	HCM/DCM/LVNC	chr3-183369061-G-A	NM_017644	c.917G>A	p.Arg306His	missense	0.00003604 (NFE)	0	hom	Mixed phenotype of HCM/DCM with LVNC. Biventricular hypertrophy (LVMWT=28 mm), severe LV enlargement, severe LV systolic dysfunction.	23	F	alive	23
LDB3	36253531	2022	Koopmann	5	-	-	WES, filtering by consequence and population frequency (<1%), variants interpreted with MOON software and virtual cardiomyopathy gene panel.	1	Yes	2	1-II.1	DCM	chr10-88451826-A-G	NM_007078	c.859+4A>G	-	splice_other	0	0	comp het	Enlarged left ventricle revealed by ultrasound at 19 weeks gestation, prenetal genetic testing revealed biallelic LDB3 variants, parents chose to terminate the pregnancy. Foetal autopsy revealed a hypertrophic left ventricle and highly irregular Z-disc formation, irregularity/possibly reduction in myofibrils.	-	-	foetal termination	-	RNA analysis confirm predictions of an effect on splicing - mRNA with this variant is degraded for the long isoform of LDB3.
													chr10-88428507del	NM_007078	c.59del	p.Gly20Alafs*41	frameshift	0	0	comp het
					Iran	-	WES, homozygous variants in ROH.	1	Yes	3	2-III.4	DCM	chr10-88476473-C-T	NM_007078	c.1621C>T	p.Arg541*	nonsense	0.00003270 (SAS)	0	hom	Diagnosed with DCM (+LVNC) at 1 month, LVEF=10-15%.	0.08	F	death	?		Pedigree indicates patient died, but no other information provided. Older brother had similar presentation and died of SCD at 40 days (genotype unknown). Variant affects only long isoform of LDB3.
					Saudi Arabia	-	WES, homozygous variants in ROH.	1	Yes	2	3-III.1	DCM	chr10-88476473-C-T	NM_007078	c.1621C>T	p.Arg541*	nonsense	0.00003270 (SAS)	0	hom	Diagnosed with DCM at 1 month, sinus tachycardia, moderate to severe cardiomegaly, LVEF<20%. Died at 19 months despite multiple anti-heart failure medications.	0.08	F	death	1.6		Variant affects only long isoform of LDB3.
					Iran	-	WES, homozygous variants in ROH.	1	Yes	2	4-III.3	DCM	chr10-88478507_88478510del	NM_007078	c.1881_1884del	p.Gln627Hisfs*75	frameshift	0	0	hom	Presented with low LVEF and diagnosed with cardiomegaly at 5 years.	5	F	alive	8		Two siblings died at 25 and 31 months with cardiomegaly and cardiomyopathy (genotype unknown). Variant affects only long isoform of LDB3.
					Mexico	-	WES, homozygous variants in ROH.	1	Yes	2	5-II.3	DCM	chr10-88469795_88469798del	NM_007078	c.1219_1222del	p.Val407Thrfs*84	frameshift	0	0	hom	Presented with cardiomegaly at birth, moderate left ventricular dilation, LVEF=14%, moderate right ventricle depressed function.	0	M	alive	0.1		Variant affects only long isoform of LDB3.
LEMD2	31061923	2019	Abdelfatah	2	Canada (Hutterites)	-	WES -> MAF <1% in region of homozygosity -> exclusion of variants in public databases (gnomAD)	5	Father only	13	II.2	CM	chr6-33756856-A-C	NM_181336	c.38T>G	p.Leu13Arg	missense	0	0	hom	LGE CMR fibrosis, wall motion abnormalities, mildly reduced systolic LV function	31	F	alive	-	Histology of patient cardiac tissue revealed interstitial fibrosis. TEM of patient cardiac tissue & fibroblasts: abnormal nuclear morphology and condensed peripheral heterochromatin. Assays on patient fibroblasts showed decreased proliferation, increased senescence, prolonged G1 phase.	Only individuals with cardiac symptoms were included here (i.e. considering cataract only as unaffected). The cases are described as having "Arrhythmic cardiomyopathy" but note that this doesn't meet the diagnostic criteria for arrhythmogenic cardiomyopathy. The heterozygotes that underwent clinical investigations (ECG/Echo) displayed no cardiac abnormalities.
											II.3	CM	chr6-33756856-A-C	NM_181336	c.38T>G	p.Leu13Arg	missense	0	0	hom	LGE CMR fibrosis, wall motion abnormalities, mildly reduced systolic LV function	29	F	alive	-
									Father only		III.2	CM	chr6-33756856-A-C	NM_181336	c.38T>G	p.Leu13Arg	missense	0	0	hom	SCD	28	F	death	28
									Yes		II.16	CM	chr6-33756856-A-C	NM_181336	c.38T>G	p.Leu13Arg	missense	0	0	hom	SCD	42	F	death	42
											II.18	CM	chr6-33756856-A-C	NM_181336	c.38T>G	p.Leu13Arg	missense	0	0	hom	LGE CMR fibrosis, wall motion abnormalities, mildly reduced systolic LV function; ICD implanted (received appropriate shock 1 yr later during a ventricular arrhythmia)	38	M	alive	-
					Canada (Hutterites)	-	WES -> MAF <1% in region of homozygosity -> exclusion of variants in public databases (gnomAD)	6	-	23	II.5	CM	chr6-33756856-A-C	NM_181336	c.38T>G	p.Leu13Arg	missense	0	0	hom	SOB; DCM phenotype, severe MR, significant systolic dysfunction	25	M	heart transplant	27
									Father only		III.20	CM	chr6-33756856-A-C	NM_181336	c.38T>G	p.Leu13Arg	missense	0	0	hom	LGE CMR fibrosis, otherwise normal. Authors believe age-dependent penetrance: this person has subclinical phenotype now but likely to become clinical later	20	M	alive	-
											III.21	CM	chr6-33756856-A-C	NM_181336	c.38T>G	p.Leu13Arg	missense	0	0	hom	LGE CMR fibrosis, otherwise normal. Authors believe age-dependent penetrance: this person has subclinical phenotype now but likely to become clinical later	15	M	alive	-
									Mother only		II.20	CM	chr6-33756856-A-C	NM_181336	c.38T>G	p.Leu13Arg	missense	0	0	hom	LGE CMR fibrosis, otherwise normal. Authors believe age-dependent penetrance: this person has subclinical phenotype now but likely to become clinical later	46	F	alive	-
											II.21	CM	chr6-33756856-A-C	NM_181336	c.38T>G	p.Leu13Arg	missense	0	0	hom	LGE CMR fibrosis, otherwise normal. Authors believe age-dependent penetrance: this person has subclinical phenotype now but likely to become clinical later	43	M	alive	-
											II.22	CM	chr6-33756856-A-C	NM_181336	c.38T>G	p.Leu13Arg	missense	0	0	hom	Aborted SCD during exercise; LGE CMR fibrosis; wall motion abnormalities, mildly reduced systolic LV function	36	M	alive	-
LMOD2	31517052	2019	Ahrens-Nicklas	1	USA (Mexican)	-	WES	1	Yes	2	1	DCM	chr7-123302833-G-A	NM_207163	c.1193G>A	p.Trp398*	nonsense	0.00002897 (AMR)	0	hom	Echo performed shortly after birth revealed severe biventricular dysfunction (LVEF 14%). LV severely dilated, and the neonate required mechanical circulatory support for most of her early life. While waiting for HT, she had intermittent episodes of VT and ectopy, and while on anticoagulation for her LVAD she suffered a large medial cerebral artery hemorrhagic stroke. HT at 10 months of age.	0	F	heart transplant	0.83	Expression analysis in the patient's heart tissue vs 3 nonfailing hearts: full-length or truncated Lmod2 protein was absent from the LV via Western Blot. mRNA levels were largely decreased and pre-mRNA levels were unchanged. Tissue staining: alpha-actinin staining revealed disarray and wide Z-disks (hallmarks of DCM). F-actin staining revealed exceptionally short thin filaments, with length reduc…	Some consanguinity is present in the family as two of the proband's great-grandfathers were half brothers.
LMOD2	34888509	2021	Greenway	1	USA (Vietnamese)	-	Panel sequencing (see comments)	1	Yes	2	2	DCM	chr7-123302880-CCT-C	NM_207163	c.1243_1244del	p.Leu415Valfs*108	frameshift	0.0001128 (EAS)	0	comp het	Delivered by cesarean section at week 37 due to RA and RV dilation + reduced systolic function and severe tricuspid regurgitation. At day 3 postpartum severe biventricular dysfunction was observed (LVEF 22%) + RV fractional area change of 28%. Parents declined ECMO, LVAD and HT and elected for withdrawal.	0	F	death	0.083	Tissue analysis performed on the sister's heart (sister not genotyped) revealed abnormal myocardial architecture with fibre distortion and vacuolation, interstitial fibrosis and mitochondrial anomalies.	The index case of the family was actually another female sibling born 1 year before, with a very similar phenotype and clinical history but sequenced on a panel not comprising LMOD2.
													chr7-123303177-C-T	NM_207163	c.1537C>T	p.Arg513*	nonsense	0.00003788 (AMR)	0	comp het
LMOD2	35082396	2022	Yuen	1	Australia (Egyptian)	-	WES + Sanger	2	Yes	4	III:3	DCM	chr7-123296291-G-A	NM_207163	c.273+1G>A	-	splice_donor	0	0	hom	Appeared well at birth, but was cyanotic 1 hr later and required mechanical ventilation. Echo initially revealed decreased ventricular function and cardiomegaly, and he had severe metabolic acidosis. Second echo showed immobile bi-ventricular function with a large left-sided ventricular thrombus and no evidence of structural heart disease. He developed intractable supraventricular tachycardia and…	0	M	death	0.002		Parents apparently not consanguineous.
											III:4	DCM	chr7-123296291-G-A	NM_207163	c.273+1G>A	-	splice_donor	0	0	hom	Born very early on (by emergency Cesarean section at 28 + 3 weeks gestation). At 7 hours of age he showed rapidly progressive severe metabolic acidosis. A cardiac ultrasound showed an almost non-contractile heart with DCM, as well as low cardiac output associated with aortic valve incompetence and dilated inferior vena cava. He died 9 hours after birth.	0	M	death	0.0001	Tissue staining: thin filament structure and length were examined using phalloidin, alpha-actinin and tropomodulin-1. Actin filaments were drastically shortened (by approx 4.5-fold) and malformed vs a 14-month old control. Transcript and splicing analysis by RT-PCR and cell colture models respectively: using 3 control genes (2 muscle-specific and 1 ubiquitously expressed) authors showed the speci…
LMOD2	35188328	2022	Lay	1	USA (Mexican)	-	WES	1	Yes	4	1	DCM	chr7-123302880-CCT-C	NM_207163	c.1243_1244del	p.Leu415Valfs*108	frameshift	0.0001128 (EAS)	0	hom	Cardiomegaly and interstitial edema discovered at 9 months of age when hospitalized for an apparent gastroenteritis (emesis, dyarrhea, dehydration). EGC/echo revealed RV and LV hypertrophy, a T-wave abnormality, DCM with severely depressed LV function (EF 15%), moderate mitral and tricuspid valve regurgitation, mild RV dilation with severely depressed RV systolic function and supraventricular tac…	0.75	M	heart transplant	1.2		A sister died about 10 years earlier at 1 year of age within hours of presenting to an emergency room with cardiomegaly.
LMOD2	37296576	2023	Sono	1	USA (Hispanic)	-	WES	1	Yes	2	III-9	DCM	chr7-123302833-G-A	NM_207163	c.1193G>A	p.Trp398*	nonsense	0.00002897 (AMR)	0	hom	Echo 1 day after birth showed mild pulmonary artery hypertension, and mild tricuspid and mitral valve insufficiency. One week later hypertension was resolved, but mild left atrial dilation and mild left ventricular enlargement were observed (with normal LV function). At 4 months of age the proband presented with dyspnea, pallor and lethargy, requiring intubation and mechanical ventilatory support…	0.33	M	heart transplant	0.58	Electron microscopy: sarcomeric separation and disruption by excess fluid (edema) and mitochondria, with disorganized Z-bands. Tissue staining: extremely short thin filaments (as in PMID 31517052, with the proband carrying the same variant, although in this case the shortening was not as severe).	Family not consanguineous. The mother had eight pregnancies but only three live births. No history of cardiac disease in the family. WES revealed heterozygous VUS in SCN5A and PKP2 and SLC37A4 (for glycogen storage disease) but all were inherited from a parent.
MYZAP	34899865	2021	Helio	2	Finland	-	WES	2	Yes	2	1-II.1	DCM	chr15-57913875-C-T	NM_001018100	c.388C>T	p.Arg130*	nonsense	0.00006534 (SAS)	0	hom	Diagnosed with DCM at 24 years, EF=35%	24	F	alive	34		Described in paper with respect to GCOM1 NM_001285900.3 transcript (same HGVS descriptions). Parents healthy at 71/79 years. Sister without variant had DCM secondary to lymphocytic myocarditis at 41 and died at 44 due to end-stage heart failure.
											1-II.2	DCM	chr15-57913875-C-T	NM_001018100	c.388C>T	p.Arg130*	nonsense	0.00006534 (SAS)	0	hom	Diagnosed with DCM at 37 years during family evaluation for this study, EF=40%	37	M	alive	38
					Finland	-	WES	4	Yes	5	2-II.4	DCM	chr15-57953678-A-T	NM_001018100	c.1150A>T	p.Lys384*	nonsense	0.00004656 (FIN)	0	hom	Diagnosed with DCM at 41 years, with ARVC at 52 years, had heart transplant, alive at 72 years.	41	F	heart transplant	52		Described in paper with respect to GCOM1 NM_001285900.3 transcript (same HGVS descriptions).
											2-II.2	DCM	chr15-57953678-A-T	NM_001018100	c.1150A>T	p.Lys384*	nonsense	0.00004656 (FIN)	0	hom		36	M	death	55
											2-II.9	DCM	chr15-57953678-A-T	NM_001018100	c.1150A>T	p.Lys384*	nonsense	0.00004656 (FIN)	0	hom	Died suddenly at 24 years. No previous history of cardiac disease, syncope, or arrhythmias. Significant fibrosis observed in epicardium and myocardium by autopsy with no sign of inflammation.	24	M	death	24
											2-II.10	DCM	chr15-57953678-A-T	NM_001018100	c.1150A>T	p.Lys384*	nonsense	0.00004656 (FIN)	0	hom	Died at 34 years due to congestive cardiomyopathy, history of atrial and ventricular arrhythmias.	34	M	death	34
MYZAP	35840178	2022	Maver	1	Slovenia	-	WES. Analysis focused on 3 blocks of homozygosity, MYZAP variant was only rare coding variant in these blocks.	2	Yes	3	II.1	DCM	chr15-57910304-C-A	NM_001018100	c.236C>A	p.Ser79*	nonsense	0	0	hom	Diagnosed with DCM at 16 years (under observation due to family history), LVEF=30-35%, fibrosis on MRI. ICD implanted at 19 years with several activations. Heart transplant at 21 years, alive at 23 years.	16	M	heart transplant	21	Immunohistochemistry and western blot analysis revealed absence of protein in patient cardiac tissue.	Heterozygous parents and sibling unaffected. Homozygosity in deceased brother confirmed by SNaPshot analysis in cardiac tissue isolated from paraffin blocks. Variant is absent from an in-house database of 4,000 Slovenian exomes.
											II.2	DCM	chr15-57910304-C-A	NM_001018100	c.236C>A	p.Ser79*	nonsense	0	0	hom	Diagnosed with DCM and heart failure at 14 years (EF=10-14%), had heart transplant, but died after rejection.	14	M	death	16
NRAP	28600779	2017	Monies	1	Saudi Arabia	-	WES	1	-	0	16W-0086	DCM	chr10-115413838_115413845del	NM_198060	c.400_407delTGCCCAGG	p.Cys134Serfs*12	frameshift	0	0	hom		-	F	unknown			Consanguineous. FH of disease. Result labelled as "Ambiguous (novel candidate)"
NRAP	30384889	2018	Vasilescu	1	Finland	-	WES	1	Yes	3	P20	DCM	chr10-115400070-A-T	NM_198060	c.1344T>A	p.Tyr448*	nonsense	0.001049 (FIN)	0	hom	Diagnosed after infection, EF<15%, suspected myocarditis, presented with cardiac arrest.	3.5	M	death	3.6	mRNA not degraded in heart tissue.
NRAP	doi.org/10.24911/JBCGenetics/183-1542267981	2019	Ahmed	1	Saudi Arabia	-	WES	1	See Comments	1	1	DCM	chr10-115413838_115413845del	NM_198060	c.400_407delTGCCCAGG	p.Cys134Serfs*12	frameshift	0	0	hom	Diagnosed with DCM at 13 months, EF=22%. Subsequent cardiac arrest.	1.08	F	unknown			Brother diagnosed with cardiomyopathy at 12 months, died at 17 months. Mother is heterozygous and father is apparently homozygous but unaffected at 33 years.
NRAP	28611399	2017	Truszkowska	1	Poland	-	WES. In proband, variants<0.01 - 420 detected, 17 LOF (zygosity unknown), NRAP chosen as candidate based on function.	1	Yes	2	II-6	DCM	chr10-115355414-G-A	NM_198060	c.4504C>T	p.Arg1502*	nonsense	0.001234 (FIN)	0	hom	Developed biventricular heart failure at 26 years after viral illness, LVEF=15%, one episode of sustained ventricular tachycardia, ICD implantation, heart transplant 4 months after onset of symptoms.	26	M	heart transplant	26	NRAP protein undetectable by western blot in patients explanted heart tissue.	Variant has frequency of 0.0038 in in-house DB of 400 Polish individuals. Brother (35 years) also homozygous for variant but unaffected.
NRAP	32870709	2020	Al-Hassnan	7	Saudi Arabia	-	WES	1	-	0	D-113	DCM	chr10-115413838_115413845del	NM_198060	c.400_407delTGCCCAGG	p.Cys134Serfs*12	frameshift	0	0	hom		10	M	death	13		Note - no extracardiac symptoms in the 7 cases in this study - all with early onset DCM, 5/7 died.
					Saudi Arabia	-	WES	1	-	0	D-152	DCM	chr10-115413838_115413845del	NM_198060	c.400_407delTGCCCAGG	p.Cys134Serfs*12	frameshift	0	0	hom		0.75	F	death	0.75
					Saudi Arabia	-	WES	1	-	0	D-126	DCM	chr10-115410220delT	NM_198060	c.760delA	p.Arg254Glufs*9	frameshift	0	0	hom		2	M	death	7
					Saudi Arabia	-	WES	1	-	0	D-163	DCM	chr10-115410220delT	NM_198060	c.760delA	p.Arg254Glufs*9	frameshift	0	0	hom		1.83	F	death	4
					Saudi Arabia	-	WES	1	-	0	D-028	DCM	chr10-115405675delT	NM_198060	c.1019delA	p.Lys340Argfs*2	frameshift	0	0	hom		12	F	death	13
					Saudi Arabia	-	WES	1	-	0	D-018	DCM	chr10-115392896delG	NM_198060	c.1579delC	p.Gln527Argfs*7	frameshift	0	0	hom		2	F	alive	9
					Saudi Arabia	-	WES	1	-	0	D-111	DCM	chr10-115370253-C-A	NM_198060	c.3568G>T	p.Glu1190*	nonsense	0.0001384 (OTH)	0	hom		4	F	alive	7
NRAP	33534821	2021	Koskenvuo	11	-	-	WES/Panel	1		0	1	DCM	chr10-115374685-C-T	NM_198060	c.3099G>A	p.Trp1033*	nonsense	0.0001316 (NFE)	0	hom		<19	F	heart transplant	19
					Finland ^	-	WES/Panel	2	Yes	5	2022-02-03	DCM	chr10-115356904-TG-T	NM_198060	c.4371del	p.Thr1458Glnfs*36	frameshift	0.003383 (FIN)	0	comp het	Died of severe biventricular heart failure at 38 years, LVED=13%.	-	F	death	38		Brother diagnosed with DCM at 24 years, died of biventricular heart failure at 34 years, genotype unknown. One other sibling with recessive genotype had with upper normal LV size at 20 years. Missense variant c.72G>C predicted to affect splicing - SpliceAI: donor loss (0.89) and donor gain (0.48) at -73bp.
													chr10-115423570-C-G	NM_198060	c.72G>C	p.Gln24His	missense	0.001115 (FIN)	0	comp het
											2022-02-01	DCM	chr10-115356904-TG-T	NM_198060	c.4371del	p.Thr1458Glnfs*36	frameshift	0.003383 (FIN)	0	comp het	-	21	M	alive	29
													chr10-115423570-C-G	NM_198060	c.72G>C	p.Gln24His	missense	0.001115 (FIN)	0	comp het
					Finland ^	-	WES/Panel	1	-	0	3	DCM	chr10-115356904-TG-T	NM_198060	c.4371del	p.Thr1458Glnfs*36	frameshift	0.003383 (FIN)	0	double het	LVEF=13%, mild LGE	28	M	alive	31		Genotypes not phased. Missense variant c.72G>C predicted to affect splicing - SpliceAI: donor loss (0.89) and donor gain (0.48) at -73bp.
													chr10-115423570-C-G	NM_198060	c.72G>C	p.Gln24His	missense	0.001115 (FIN)	0	double het
					Finland ^	-	WES/Panel	1	-	0	4	DCM	chr10-115400070-A-T	NM_198060	c.1344T>A	p.Tyr448*	nonsense	0.001049 (FIN)	0	double het	-	56	M	alive	57		Genotypes not phased. No predicted effect on splicing for missense variant.
													chr10-115423593-C-T	NM_198060	c.49G>A	p.Glu17Lys	missense	0.0000441 (NFE)	0	double het
					Finland ^	-	WES/Panel	1	-	0	5	DCM	chr10-115356904-TG-T	NM_198060	c.4371del	p.Thr1458Glnfs*36	frameshift	0.003383 (FIN)	0	double het	LVEF=20%.	4	F	LVAD	4		Genotypes not phased.
													chr10-115355414-G-A	NM_198060	c.4504C>T	p.Arg1502*	nonsense	0.001234 (FIN)	0	double het
					Finland ^	-	WES/Panel	2	-	5	6-III-1	DCM	chr10-115423570-C-G	NM_198060	c.72G>C	p.Gln24His	missense	0.001115 (FIN)	0	comp het	LVEF=34%.	46	F	alive	59		Three other siblings died during childhood - cause and genotype unknown.
													chr10-115355414-G-A	NM_198060	c.4504C>T	p.Arg1502*	nonsense	0.001234 (FIN)	0	comp het
											6-III-3	DCM	chr10-115423570-C-G	NM_198060	c.72G>C	p.Gln24His	missense	0.001115 (FIN)	0	comp het	-	-	F	death	40
													chr10-115355414-G-A	NM_198060	c.4504C>T	p.Arg1502*	nonsense	0.001234 (FIN)	0	comp het
					Finland ^	-	WES/Panel	1	-	0	7	DCM	chr10-115423570-C-G	NM_198060	c.72G>C	p.Gln24His	missense	0.001115 (FIN)	0	double het	LVEF=30%, LBBB.	-	M	alive	59		Genotypes not phased. Missense variant c.72G>C predicted to affect splicing - SpliceAI: donor loss (0.89) and donor gain (0.48) at -73bp.
													chr10-115355414-G-A	NM_198060	c.4504C>T	p.Arg1502*	nonsense	0.001234 (FIN)	0	double het
					Finland ^	-	WES/Panel	1	-	0	8	DCM	chr10-115356904-TG-T	NM_198060	c.4371del	p.Thr1458Glnfs*36	frameshift	0.003383 (FIN)	0	hom	-	22	M	heart transplant	43
					-	-	WES/Panel	1	-	0	9	DCM	chr10-115374675-G-A	NM_198060	c.3109C>T	p.Arg1037*	nonsense	0.00002891 (AMR)	0	hom	History of cardiac arrest	-	F	alive	53
					-	-	WES/Panel	1	-	0	10	DCM	chr10-115364570-C-T	NM_198060	c.4025G>A	p.Ser1342Asn	missense	0.00002638 (NFE)	0	double het		-	M	alive	48		The report states the start lost variant is expected to cause loss-of-function as there is an alternative out-of-frame start codon 5-bp down-stream from the wild type initiation codon. No predicted effect on splicing for the missense variant.
													chr10-115423640-A-G	NM_198060	c.2T>C	p.Met1?	start_lost	0.000163 (NFE)	0	double het
					Finland ^	-	WES/Panel	1	Yes	2	11	DCM	chr10-115400070-A-T	NM_198060	c.1344T>A	p.Tyr448*	nonsense	0.001049 (FIN)	0	hom	-	2	M	death	2
NRAP	35288587	2022	Lesurf	1	Canada	-	WGS, variants in 209 candidate cardiomyopathy genes	1	-	0	1	DCM	chr10-115401188-T-TAGCG	NM_198060	c.1255_1258dup	p.Tyr420Serfs*3	frameshift	0	0	hom	Diagnosed with severe DCM that progressed to LV RCM physiology	-	-	heart transplant	7.7	NRAP mRNA and protein expression in patient's LV myocardium were significantly downregulated compared to controls.	Consanguineous parents.
NRAP	36815016	2023	Zhang	1	China	-	WES	1	Yes	2	1	DCM/LVNC	chr10-115417329-TG-T	NM_198060	c.259delC	p.His87Metfs*17	frameshift	0.00005446 (EAS)	0	hom	Presented with fatigue and shortness of breath. Echo showed enlarged left atrium and ventricle, prominent trabecular meshwork and deep intertrabecular recesses (NC/C ratio=3.1), mild mitral valve and tricuspid regurgitation and reduced cardiac function (LVEF=35.5%). Died due to heart failure at 4 years.	3	M	death	4		Sister diagnosed with LVNC and died of heart failure at 5 years, genotype unknown.
NRAP	36672924	2023	Maurer	3	Iran	-	WES and autozygosity mapping	1	Yes	2	D	HCM	chr10-115349502-C-T	NM_198060	c.5011G>A	p.Gly1671Ser	missense	0	0	hom	HCM with an MLVWT=13mm at the mid-septum, with ECG voltage criteria for LVH. LV was mildly dilated, with normal systolic and diastolic function.	4	M	alive	-
					Saudi Arabia	-	WES and autozygosity mapping	1	Yes	2	E	DCM	chr10-115413838_115413845del	NM_198060	c.400_407delTGCCCAGG	p.Cys134Serfs*12	frameshift	0	0	hom	Biventricular dilated cardia enlargement, LVEF=10%, severely depressed LV function.	4	F	death	5.5		Parents are distant cousins. Sibling died at 3 years, genotype unknown.
					Saudi Arabia	-	WES and autozygosity mapping	1	Yes	2	F	DCM	chr10-115413838_115413845del	NM_198060	c.400_407delTGCCCAGG	p.Cys134Serfs*12	frameshift	0	0	hom	Presented with cardiac failure, biventricular severe DCM with decreased cardiac output. He had hypotonia with subtle facial dysmorphia.	1.58	M	alive	-
NRAP	doi.org/10.24911/JBCGenetics/183-1668575222	2023	Names	3	Saudi Arabia	-	WES	1	-	0	1	DCM	chr10-115370253-C-A	NM_198060	c.3568G>T	p.Glu1190*	nonsense	0.0001384 (OTH)	0	hom	Presented with persistent vomiting and easy fatigability. Severe left ventricular dilation, LVEF=15%, ECG showed normal sinus rhythm, right axis deviation and LVH with inverted T waves in lateral leads.	5	F	death	5
					Saudi Arabia	-	WES	1	-	0	2	DCM	chr10-115370253-C-A	NM_198060	c.3568G>T	p.Glu1190*	nonsense	0.0001384 (OTH)	0	hom	Presented with shortness of breath and respiratory distress. Severely dilated left ventricle and atrium, severely depressed LV systolic function, LVEF=15%-17%, severe mitral regurgitation.	0.92	M	death	-		Cousin died at 3 years, genotype unknown.
					Saudi Arabia	-	WES	1	-	0	3	DCM	chr10-115370253-C-A	NM_198060	c.3568G>T	p.Glu1190*	nonsense	0.0001384 (OTH)	0	hom	Diagnosed with DCM, LVEF=18%.	4	M	alive	-
PLEKHM2	26464484	2015	Muhammad	1	Israel (Bedouin)	-	Homozygosity mapping -> WES of autozygosity regions shared between affected patients -> 14 homozygous variants -> removed 6 since high freq in public datasets; removed 7 not associated with cardiac phenotype	4	Yes	11	II-1	DCM	chr1-16055171_16055172delAG	NM_015164	c.2156_2157delAG	p.Lys645Alafs*12	frameshift	0	0	hom	Presented with VT, EF=35%, LVESD=60mm, LVEDD=73mm, severe LV dilitation, ICD implanted, LVNC	16	M	heart transplant	22	In patients' primary fibroblasts: abnormal subcellular distribution of endosomes; lysosomes concentrated in perinuclear region, autophagy flux impaired; correction of lysosome distribution by PLEKHM2 cDNA transfection -> suggests association between impaired autophagy and DCM/LVNC
											II-2	DCM	chr1-16055171_16055172delAG	NM_015164	c.2156_2157delAG	p.Lys645Alafs*12	frameshift	0	0	hom	Asymptomatic, EF=35%, LVESD=57mm, LVEDD=70mm, severe LV dilitation, ICD at 17.5 years, LVNC	13	M	alive	18
									Mother only		II-7	DCM	chr1-16055171_16055172delAG	NM_015164	c.2156_2157delAG	p.Lys645Alafs*12	frameshift	0	0	hom	Presented with exercise induced VT, EF<11%, LVESD=59mm, LVEDD=65mm, ICD at 17.5 years, was awaiting heart transplant	16	M	death	22
									Mother only		II-12	DCM	chr1-16055171_16055172delAG	NM_015164	c.2156_2157delAG	p.Lys645Alafs*12	frameshift	0	0	hom	Asymptomatic, EF=70%, LVESD=32mm, LVEDD=59mm, moderate LV dilitation, LVNC	7	M	alive	14
PLEKHM2	35862026	2022	Atkins	1	USA	-	Panel	1	Yes	2	1	DCM	chr1-16058975del	NM_015164	c.2756del	p.Gly919Alafs*34	frameshift	0	0	comp het	Dyspnea; fatigue; right thalamic stroke; LVEF=29%; LV dilation (67mm); LV apical trabeculation; SCD at 21; diagnosed with bicuspid aortic valve at 11	21	F	death	21	Immunostaining for PLEKHM2 showed reduced expression in patient vs control	Father had syncope with bradycardia at 42 and received pacemaker; siblings and mother normal; paternal grandfather and great-grandfather SCD at 65 and 40s respectively
													chr1-16055228G-A	NM_015164	c.1986G>A	p.Ser662Ser	splice_other	0	0	comp het
PPA2	27523597	2016	Kennedy	4	New Zealand	-	WES + Sanger (see comments)	4	Yes	2	P1	DCM	chr4-106359121-C-T	NM_176869.2	c.514G>A	p.Glu172Lys	missense	0.0009456 (NFE)	0	comp het	Collapsed and died after ingesting a small volume of beer. No prior symptoms but very sensitive to alcohol (pallor, severe chest and arm pain). PM examination showed slightly dilated ventricles. Diagnosis = myocarditis + SCD.	4	M	death	15	In vitro expression construct revealed that, in presence of p.Glu172Lys, PPA2 had a 5-10% residual activity vs WT.	Reported ages of onset are those in Table 1 in the paper. WES was performed on P2 and P4 (the two alive siblings). Sanger was used to confirm the presence of the same variants in the two deceased siblings.
													chr4-106320294-G-A	NM_176869.2	c.683C>T	p.Pro228Leu	missense	0.0003387 (NFE)	0	comp het						In vitro expression construct revealed that, in presence of p.Pro228Leu, PPA2 had a 24-28% residual activity vs WT.
											P2	DCM	chr4-106359121-C-T	NM_176869.2	c.514G>A	p.Glu172Lys	missense	0.0009456 (NFE)	0	comp het	Marked mid-myocardial fibrosis. ICD implanted. Sensitive to small amounts of alcohol.	14	M	alive	38	In vitro expression construct revealed that, in presence of p.Glu172Lys, PPA2 had a 5-10% residual activity vs WT.
													chr4-106320294-G-A	NM_176869.2	c.683C>T	p.Pro228Leu	missense	0.0003387 (NFE)	0	comp het						In vitro expression construct revealed that, in presence of p.Pro228Leu, PPA2 had a 24-28% residual activity vs WT.
											P3	DCM	chr4-106359121-C-T	NM_176869.2	c.514G>A	p.Glu172Lys	missense	0.0009456 (NFE)	0	comp het	Collapsed and died after ingesting a small volume of alcohol. No prior symptoms but very sensitive to alcohol. PM examination showed increased LV mass and dilated LV. Microscopy revealed very widespread scarring.	10	M	death	20	In vitro expression construct revealed that, in presence of p.Glu172Lys, PPA2 had a 5-10% residual activity vs WT.
													chr4-106320294-G-A	NM_176869.2	c.683C>T	p.Pro228Leu	missense	0.0003387 (NFE)	0	comp het						In vitro expression construct revealed that, in presence of p.Pro228Leu, PPA2 had a 24-28% residual activity vs WT.
											P4	DCM	chr4-106359121-C-T	NM_176869.2	c.514G>A	p.Glu172Lys	missense	0.0009456 (NFE)	0	comp het	Marked mid-myocardial fibrosis. ICD implanted. Sensitive to small amounts of alcohol. Immunohistochemistry is suggestive of potential mild chronic skeletal myopathy.	9	F	alive	34	In vitro expression construct revealed that, in presence of p.Glu172Lys, PPA2 had a 5-10% residual activity vs WT.
													chr4-106320294-G-A	NM_176869.2	c.683C>T	p.Pro228Leu	missense	0.0003387 (NFE)	0	comp het						In vitro expression construct revealed that, in presence of p.Pro228Leu, PPA2 had a 24-28% residual activity vs WT.
					Sri Lanka	-	WES	3	-	0	P5	HF	chr4-106359135-G-A	NM_176869.2	c.500C>T	p.Pro167Leu	missense	0.0001376 (NFE)	0	hom	Elevated plasma lactate levels, tachypnoea, tachycardia, tonic-clonic seizures, death after severe bradycardia. Autopsy revealed necrosis in the right heart and lymphocyte infiltration, besides mitochondrial anomalies.	0.027	M	death	0.03	Western blotting: normal amounts of PPA2 protein in fibroblasts. Oxygen consumption measurements suggest a potential limitation in ATP synthesis vs controls. PPA activity significantly decreased in fibroblasts. In vitro expression construct revealed that, in presence of p.Pro167Leu, PPA2 had a 5-10% residual activity vs WT.	Consanguineous family. No specific mention of CM in this case.
											P6	HF	chr4-106359135-G-A	NM_176869.2	c.500C>T	p.Pro167Leu	missense	0.0001376 (NFE)	0	hom	Acidosis, elevated plasma lactate levels, tachypnoea, vomiting, seizures, cardio-resp decompensation, subacute necrosis in both cerebral hemispheres. Autopsy revealed necrosis in the right heart in particular, microscopy revealed mitochondrial anomalies.	0.038	F	death	0.038	Western blotting: normal amounts of PPA2 protein in fibroblasts and muscle. Oxygen consumption measurements suggest a potential limitation in ATP synthesis vs controls. In vitro expression construct revealed that, in presence of p.Pro167Leu, PPA2 had a 5-10% residual activity vs WT.
											P7	HF	chr4-106359135-G-A	NM_176869.2	c.500C>T	p.Pro167Leu	missense	0.0001376 (NFE)	0	hom	Elevated lactate, transaminases, lactate dehydrogenase, CK, troponin. Cardiac tachyarrhythmia, hypodynamic RV. Region of fibrosis and partially fat tissue in the right heart.	0.008	M	death	0.088	Western blotting: normal amounts of PPA2 protein in fibroblasts but decreased in the heart. Oxygen consumption measurements suggest a potential limitation in ATP synthesis vs controls. PPA activity significantly decreased in fibroblasts. In vitro expression construct revealed that, in presence of p.Pro167Leu, PPA2 had a 5-10% residual activity vs WT.
					Pakistan	-	WES	2	Yes	2	P8	HF	chr4-106359135-G-A	NM_176869.2	c.500C>T	p.Pro167Leu	missense	0.0001376 (NFE)	0	hom	Vomiting, diarrhea, seizures, multiple cardiac arrests, brain injury. Autopsy revealed long-standing myocyte loss, interstitial collagen, disarray in the LV and in the intervent septum.	0.458	F	death	0.458	In vitro expression construct revealed that in presence of p.Pro167Leu PPA2 had a 5-10% residual activity vs WT.	Consanguineous family. No specific mention of CM in this case.
											P9	HF	chr4-106359135-G-A	NM_176869.2	c.500C>T	p.Pro167Leu	missense	0.0001376 (NFE)	0	hom	Vomiting, diarrhea, elevated plasma lactate, seizures, cardiac arrest. Autopsy revealed extensive cardiac fibrosis.	0.67	F	death	0.92	Western blotting: decreased amounts of PPA2 protein in fibroblasts and muscle. PPA activity significantly decreased in fibroblasts. In vitro expression construct revealed that, in presence of p.Pro167Leu, PPA2 had a 5-10% residual activity vs WT.
					United Kingdom	-	WES	1	Yes	2	P10	HF	chr4-106367601-C-A	NM_176869.2	c.380G>T	p.Arg127Leu	missense	0.0003069 (NFE)	0	comp het	Seizures, acylcarnitine elevation in blood, urinary organic acids. LVEF 74%, mild LV hypertrophy, extensive LV fibrosis, acute ischemia.	0.38	M	death	2	Western blotting: decreased amounts of PPA2 protein in the heart	Unrelated parents. No mention of CM in this case.
													chr4-106359121-C-T	NM_176869.2	c.514G>A	p.Glu172Lys	missense	0.0009456 (NFE)	0	comp het						In vitro expression construct revealed that, in presence of p.Glu172Lys, PPA2 had a 5-10% residual activity vs WT.
PPA2	27523598	2016	Guimier	3	France (ethnicity not specified)	-	WES	3	Yes	3	II:3 (F1)	SCD	chr4-106377878-G-A	NM_176869.2	c.182C>T	p.Ser61Phe	missense	0.00003353 (SAS)	0	comp het	At 16 months, she was hospitalized for a suspected myocarditis (following a previous gastroenteritis). She died suddenly following acute and severe bradycardia.	1.33	F	death	1.33	Tissue analysis revealed lesions of myocarditis with inflammatory infiltrate and fibrosis.	Mother and maternal uncle of affected individuals of F1 had Brugada Syndrome, but flecain test was negative on II:4 and II:5. The family comprised an additional male sibling (II:1) who died suddenly at 14 months of age 3 weeks after he had fever with pallor, who was not sequenced. The only son who didn't die (II:2) carried only p.Gln294Pro.
													chr4-106307782-T-G	NM_176869.2	c.881A>C	p.Gln294Pro	missense	0	0	comp het
											II:4 (F1)	SCD	chr4-106377878-G-A	NM_176869.2	c.182C>T	p.Ser61Phe	missense	0.00003353 (SAS)	0	comp het	Hospitalized because found pale, heart rate >160 bpm. SCD following acute and severe bradycardia. Suspected myocarditis.	1.25	F	death	1.25	Tissue analysis revealed lesions of myocarditis with inflammatory infiltrate and fibrosis.
													chr4-106307782-T-G	NM_176869.2	c.881A>C	p.Gln294Pro	missense	0	0	comp het
											II:5 (F1)	SCD	chr4-106377878-G-A	NM_176869.2	c.182C>T	p.Ser61Phe	missense	0.00003353 (SAS)	0	comp het	SCD while monitored at home because he was sick and pale. Tested negative to several viruses that can cause myocarditis.	1.17	M	death	1.17	Tissue analysis revealed focal lesions of myofibers and inflammatory infiltrate (only in posterior LV wall). No fibrosis.
													chr4-106307782-T-G	NM_176869.2	c.881A>C	p.Gln294Pro	missense	0	0	comp het
					France (ethnicity not specified)	-	WES	2	Yes	2	II:1 (F2)	SCD	chr4-106359121-C-T	NM_176869.2	c.514G>A	p.Glu172Lys	missense	0.0009456 (NFE)	0	comp het	Vomiting and pallor followed by cardiac arrest while sleeping. Resuscitated but died of bradycardia. Myocarditis was diagnosed.	1.67	F	death	1.67
													chr4-106370548-T-C	NM_176869.2	c.280A>G	p.Met94Val	missense	0	0	comp het
											II:2 (F2)	HF	chr4-106359121-C-T	NM_176869.2	c.514G>A	p.Glu172Lys	missense	0.0009456 (NFE)	0	comp het	Acute HF 5 days after being diagnosed with rhynopharyngitis. SCD in the helicopter while transported to the ICU.	0.33	F	death	0.33
													chr4-106370548-T-C	NM_176869.2	c.280A>G	p.Met94Val	missense	0	0	comp het
					France (ethnicity not specified)		WES	1	Yes	2	II:1 (F3)	HCM	chr4-106359121-C-T	NM_176869.2	c.514G>A	p.Glu172Lys	missense	0.0009456 (NFE)	0	comp het	Nemaline rods observed in skeletal muscle following suspect of myopathy. Hospitalized 1 month later, she was diagnosed with HCM + HF and died suddenly of cardiac arrest. The main genes associated with nemaline myopathy were variant-negative.	0.33	F	death	0.33
													chr4-106370510-C-A	NM_176869.2	c.318G>A	p.Met106Ile	missense	0	0	comp het
PPA2	30384889	2018	Vasilescu	1	Finland	-	WES	2	Yes	3	P1	DCM	chr4-106359121-C-T	NM_176869.2	c.514G>A	p.Glu172Lys	missense	0.0009456 (NFE)	0	comp het	-	0.67	M	death	0.67	In silico molecular modeling predicted p.Glu172Lys to cause the loss of stabilizing interactions between 2 beta sheets and to create new ones with the hydrophobic core of the protein, and p.Val186Met to cause changes in interactions inside the hydrophobic core of the protein. SDS-PAGE + Western Blot showed loss of PPA2 in the fibroblasts of both P1 and his brother, accompanied by a drastic reduct…
													chr4-106345452-C-T	NM_176869.2	c.556G>A	p.Val186Met	missense	0	0	comp het
											Brother of P1	DCM	chr4-106359121-C-T	NM_176869.2	c.514G>A	p.Glu172Lys	missense	0.0009456 (NFE)	0	comp het	-	-	M	death	-
													chr4-106345452-C-T	NM_176869.2	c.556G>A	p.Val186Met	missense	0	0	comp het
PPA2	31705601	2020	Phoon	1	USA (Caucasian)	-	WES	2	See comments	0	Case:F1:P1	SCD	chr4-106377878-G-A	NM_176869.2	c.182C>T	p.Ser61Phe	missense	0.00003353 (SAS)	0	comp het	Fever, vomiting, poor appetite and diarrhea 2 days before death. Sleepiness and weakness 1 day before death. SCD occurred while the proband was apparently grasping for air, but PM examination of cardiac muscle bands suggested an acute cardiac event. Other PM findings (pericardial effusion, pulmonary edema etc) were considered more striking than usual but could be due to attempted resuscitation.	1	F	death	1		No mention of CM in the two affected siblings. All family members were sequenced, but a pedigree with genotypes is not provided and authors simply describe both the affected subjects as "compound heterozygous", without explicitly saying that each parent was heterozygous for one of the two variants.
													chr4-106367601-C-A	NM_176869.2	c.380G>T	p.Arg127Leu	missense	0.0003069 (NFE)	0	comp het
											Case:F1:P2	SCD	chr4-106377878-G-A	NM_176869.2	c.182C>T	p.Ser61Phe	missense	0.00003353 (SAS)	0	comp het	SCD at 10 months of age reported by parents.	0.83	F	death	0.83
													chr4-106367601-C-A	NM_176869.2	c.380G>T	p.Arg127Leu	missense	0.0003069 (NFE)	0	comp het
PPA2	34400813	2021	Guimier	20	France (European descent)	-	WES	2	Yes	2	II:1 (F1)	HF	chr4-106367641-T-A	NM_176869.2	c.340A>G	p.Met114Val	missense	0.0000397 (NFE)	0	comp het	Sudden HF with multi-organ failure following fever and vomiting. Myocarditis and fibrosis detected.	-	F	death	0.5
													chr4-106359121-C-T	NM_176869.2	c.514G>A	p.Glu172Lys	missense	0.0009456 (NFE)	0	comp het
											II:2 (F1)	DCM	chr4-106367641-T-A	NM_176869.2	c.340A>G	p.Met114Val	missense	0.0000397 (NFE)	0	comp het	Vomiting followed by sudden HF. Severe DCM + diffuse cardiac fibrosis and inflammation.	-	M	death	0.75
													chr4-106359121-C-T	NM_176869.2	c.514G>A	p.Glu172Lys	missense	0.0009456 (NFE)	0	comp het
					France (European descent)	-	Not specified + Sanger seq of PPA2	1	Yes	2	II:2 (F2)	HF	chr4-106367641-T-A	NM_176869.2	c.340A>G	p.Met114Val	missense	0.0000397 (NFE)	0	comp het	Sudden HF with VF and VT. Histology showed multifocal necrosis and fibrosis.	-	F	death	0.21		Family comprised also a male sibling who was not genotyped. Phenotype, clinical history and outcome was fully comparable to those of II:2.
													chr4-106345348-C-T	NM_176869.2	c.655+5G>A	-	splice_other	0.000009062 (NFE)	0	comp het
					India	-	WES	1	Yes	2	II:2 (F3)	SCD	chr4-106367641-T-A	NM_176869.2	c.340A>G	p.Met114Val	missense	0.0000397 (NFE)	0	hom	Vomiting followed by cardiac arrest. Autopsy not performed.	-	F	death	0.83		Consanguineous parents. Family comprised also a male sibling who was not genotyped. Phenotype, clinical history and outcome were fully comparable to those of II:2
					USA (European descent)	-	WES	2	Yes	4	II-2 (F4)	SCD	chr4-106320294-G-A	NM_176869.2	c.683C>T	p.Pro228Leu	missense	0.0003387 (NFE)	0	comp het	Vomiting followed by cardiac arrest 6 hours after limited alcohol consumption. Significant cardiac fibrosis and scarring compatible with CM.	15	F	death	15		Family comprised also a male sibling (II-4) with the same variants as II-2 and II-3, with extra-cardiac features but no cardiac phenotype, alive at 19 years of age.
													chr4-106359121-C-T	NM_176869.2	c.514G>A	p.Glu172Lys	missense	0.0009456 (NFE)	0	comp het
											II-3 (F4)	SCD	chr4-106320294-G-A	NM_176869.2	c.683C>T	p.Pro228Leu	missense	0.0003387 (NFE)	0	comp het	Vomiting followed by cardiac arrest. Viral laryngotracheitis established. Patchy cardiac fibrosis and scarring compatible with CM.	1.92	F	death	1.92
													chr4-106359121-C-T	NM_176869.2	c.514G>A	p.Glu172Lys	missense	0.0009456 (NFE)	0	comp het
					UK (European descent)	-	Not specified (WES/WGS/panel)	2	Yes	2	II-1 (F5)	SCD	chr4-106320294-G-A	NM_176869.2	c.683C>T	p.Pro228Leu	missense	0.0003387 (NFE)	0	comp het	VF and cardiac arrest. Diffuse cardiac fibrosis and scarring.	1.58	M	death	1.58
													chr4-106359121-C-T	NM_176869.2	c.514G>A	p.Glu172Lys	missense	0.0009456 (NFE)	0	comp het
											II-2 (F5)	DCM	chr4-106320294-G-A	NM_176869.2	c.683C>T	p.Pro228Leu	missense	0.0003387 (NFE)	0	comp het	Multiple VF and cardiac arrests followed by ICD implantation. MRI suggested possible CM with ventricular dilation.	1.83	F	alive	4
													chr4-106359121-C-T	NM_176869.2	c.514G>A	p.Glu172Lys	missense	0.0009456 (NFE)	0	comp het
					UK (European descent)	-	Not specified + Sanger seq of PPA2	1	Yes	4	II-2 (F6)	SCD	chr4-106359121-C-T	NM_176869.2	c.514G>A	p.Glu172Lys	missense	0.0009456 (NFE)	0	comp het	Vomiting followed by death during sleep. Myocarditis and inflammatory infiltration detected. Small foci of fibrosis, maybe due to past asymptomatic heart problem.	1.17	M	death	1.17		Family comprised two other siblings carrying the same variants as II-2 pre-natally.
													chr4-106367601-C-A	NM_176869.2	c.380G>T	p.Arg127Leu	missense	0.0003069 (NFE)	0	comp het
					UK (European descent)	-	Not specified (WES/WGS/panel)	1	Yes	2	II-2 (F7)	SCD	chr4-106359159-G-A	NM_176869.2	c.476C>T	p.Thr159Met	missense	0.0002461 (SAS)	0	comp het	SCD while at school and healthy. Autopsy showed extensive fibrosis in LV, less in RV.	14	F	death	14
													chr4-106359121-C-T	NM_176869.2	c.514G>A	p.Glu172Lys	missense	0.0009456 (NFE)	0	comp het
					Ireland (European descent)	-	WES	2	Yes	2	II-1 (F8)	HF	chr4-106320294-G-A	NM_176869.2	c.683C>T	p.Pro228Leu	missense	0.0003387 (NFE)	0	comp het	Vomiting followed by sudden HF during adenovirus infection.	1.92	M	death	1.92
													chr4-106367635-G-A	NM_176869.2	c.346C>T	p.Pro116Ser	missense	0.00009988 (NFE)	0	comp het
											II-2 (F8)	SCD	chr4-106320294-G-A	NM_176869.2	c.683C>T	p.Pro228Leu	missense	0.0003387 (NFE)	0	comp het	Vomiting and diarrhea followed by death during sleep 1 day later.	1.83	F	death	1.83
													chr4-106367635-G-A	NM_176869.2	c.346C>T	p.Pro116Ser	missense	0.00009988 (NFE)	0	comp het
					UK (European descent)	-	WES	2	Mother only	1	II-1 (F9)	SCD	chr4-106367601-C-A	NM_176869.2	c.380G>T	p.Arg127Leu	missense	0.0003069 (NFE)	0	hom	Death during sleep after having drunk alcohol at a party. Extensive cardiac fibrosis.	16	F	death	16		LOH revealed a degree of parental consanguineity. The mother is heterozygous, the father was not tested but is an obligate carrier. II-2 carries also a pathogenic variant for long QT syndrome (p.Ser566Tyr) and had a borderline QT interval.
											II-2 (F9)	SCD	chr4-106367601-C-A	NM_176869.2	c.380G>T	p.Arg127Leu	missense	0.0003069 (NFE)	0	hom	Died suddenly after drinking alcohol. Histology showed massive ischemic injury.	14	F	death	14
					USA (European descent)	-	WGS+Sanger	1	Yes	2	II-1 (F10)	DCM	chr4-106359121-C-T	NM_176869.2	c.514G>A	p.Glu172Lys	missense	0.0009456 (NFE)	0	comp het	At birth: DCM, bilateral renal pelviectasis, bilateral ventriculomegaly, agenesis of the corpus callosum and cerebellar hypoplasia, pulmonary hypertension, edema, lactic acidosis. Structurally normal heart but with dilated congestive cardiomegaly, with no fibrosis or inflammation.	0	M	death	0
													chr4-106307725-G-T	NM_176869.2	c.938C>A	p.Ser313*	nonsense	0.0000776 (NFE)	0	comp het
					France (European descent)	-	WES	2	Yes	2	II-1 (F11)	HF	chr4-106359121-C-T	NM_176869.2	c.514G>A	p.Glu172Lys	missense	0.0009456 (NFE)	0	comp het	Severe hypokinetic biventricular cardiac dysfunction. Fibrosis without inflammation or necrosis.	0	F	death	0.117
													chr4-106345402-C-G	NM_176869.2	c.606G>C	p.Trp202Cys	missense	0	0	comp het
											II-2 (F11)	HF	chr4-106359121-C-T	NM_176869.2	c.514G>A	p.Glu172Lys	missense	0.0009456 (NFE)	0	comp het	Severe hypokinetic biventricular cardiac dysfunction. Fibrosis without inflammation or necrosis.	0	M	death	0.123
													chr4-106345402-C-G	NM_176869.2	c.606G>C	p.Trp202Cys	missense	0	0	comp het
					USA (European descent)	-	WES	1	Yes	2	II-1 (F12)	DCM	chr4-106359192-G-C	NM_176869.2	c.443C>G	p.Thr148Ser	missense	0.00005364 (EAS)	0	comp het	Sudden DCM. Mild motor delay and bilateral ptosis. Moderate interstitial fibrosis.	3.75	M	heart transplant	4
													chr4-106307725-G-T	NM_176869.2	c.938C>A	p.Ser313*	nonsense	0.0000776 (NFE)	0	comp het
					USA (European descent)	-	Panel+Sanger	1	Yes	5	II-5 (F13)	DCM	chr4-106359121-C-T	NM_176869.2	c.514G>A	p.Glu172Lys	missense	0.0009456 (NFE)	0	comp het	Sudden death after having consumed limited amounts of alcohol. DCM with mild myocardial scarring and dense fibrosis involving 30% of LV circumference.	16	M	death	16
													chr4-106359159-G-A	NM_176869.2	c.476C>T	p.Thr159Met	missense	0.0002461 (SAS)	0	comp het
					Canada (Pakistani)	-	WES	2	Yes	3	IV-3 (F14)	SCD	chr4-106359132-A-G	NM_176869.2	c.503T>C	p.Ile168Thr	missense	0.0002058 (SAS)	0	hom	Sudden death. Extensive cardiac fibrosis, inflammation, patchy necrosis and focal hemorrage in LV.	1.5	M	death	1.5		Consanguineous parents. IV-3 and IV-4 both carried also a possibly pathogenic variant in IDH3A, gene with a known role in ocular disorders. The family comprised also a female sibling (IV-1) who died suddenly at 7 months of age, not genetically tested.
											IV-4 (F14)	SCD	chr4-106359132-A-G	NM_176869.2	c.503T>C	p.Ile168Thr	missense	0.0002058 (SAS)	0	hom	Sudden death. Extensive cardiac fibrosis, inflammation, patchy necrosis and focal hemorrage in LV.	1.17	M	death	1.17
					USA (Hispanic)	-	WGS	1	Mother only	1	II-5 (F15)	HF	chr4-106367592-G-A	NM_176869.2	c.389C>T	p.Ala130Val	missense	0	0	comp het	First hospitalization: emesis, respiratory distress, hypotonia, hypothermia, hypoglycemia, lactic acidosis, hyperammonemia, leukocytosis due to E. coli meningitis and sepsis. Last hospitalization: lactic acidosis, elevated procalcitonin, leukocytosis, thrombocytosis. Sustained tachycardia and tachypnea, cardiac arrest. Autopsy: cardiomegaly, myocarditis, atrophy, dropout of myocytes and fibrosis.	0.03	F	death	0.92
													chr4-106374772-G-A	NM_176869.2	c.250C>T	p.Arg84*	nonsense	0.00005544 (EAS)	0	comp het
					USA (European descent)	-	Panel	2	Yes	4	II-3 (F16)	SCD	chr4-106359121-C-T	NM_176869.2	c.514G>A	p.Glu172Lys	missense	0.0009456 (NFE)	0	comp het	Vomiting and pneumonia with hypoxia, tachycardia and lactic acidosis. SCD 6 days later. Autopsy revealed myocarditis.	2	M	death	2		There is a third sibling with the compound heterozygous genotype, labeled as affected but asymptomatic at 10 years of age.
													chr4-106367601-C-A	NM_176869.2	c.380G>T	p.Arg127Leu	missense	0.0003069 (NFE)	0	comp het
											II-5 (F16)	DCM	chr4-106359121-C-T	NM_176869.2	c.514G>A	p.Glu172Lys	missense	0.0009456 (NFE)	0	comp het	Diarrhea, vomiting, tachypnea, dilated LV. Death by HF 2 weeks later. Autopsy revealed myocarditis and LV dilation.	1.5	M	death	1.5
													chr4-106367601-C-A	NM_176869.2	c.380G>T	p.Arg127Leu	missense	0.0003069 (NFE)	0	comp het
					Australia	-	WGS	1	Yes	2	II-1 (F17)	CM	chr4-106359121-C-T	NM_176869.2	c.514G>A	p.Glu172Lys	missense	0.0009456 (NFE)	0	comp het	Short stature, severe CM, distal weakness, neuropathy, ptosis. Alcohol caused vomiting, muscle and ophtalmic pain. Her mother had cardiac fibrosis.	17	F	alive	40		The mother is unaffected but showed cardiac fibrosis at MRI.
													chr4-106317442-A-G	NM_176869.2	c.833T>C	p.Leu278Ser	missense	0	0	comp het
					Australia (Aboriginal/European)	-	WES	1	Yes	2	II-1 (F18)	DCM	chr4-106359121-C-T	NM_176869.2	c.514G>A	p.Glu172Lys	missense	0.0009456 (NFE)	0	comp het	Recurrent cardiac arrests, with VF noted the second time. Echo always showed LV dilation with biventricular dysfunction, but gradually returning to normal. Recovery from the second event was complicated by pulmonary haemorrhage and a fungal infection. Cardiac MRI: severely dilated LV, markedly dysfunctional and with extensive fibrosis. Occasional arrhythmias later on, moderately impaired LV systo…	1.5	M	alive	3		Onset considered to be the first cardiac arrest.
													chr4-106359159-G-A	NM_176869.2	c.476C>T	p.Thr159Met	missense	0.0002461 (SAS)	0	comp het
					Australia (Pakistani)	-	WES	2	Yes	2	II-1 (F19)	HF	chr4-106359135-G-A	NM_176869.2	c.500C>T	p.Pro167Leu	missense	0.0001376 (NFE)	0	hom	Cardiogenic shock, multi-organ failure with lactic acidosis, hyperammonia and coagulopathy. Myocarditis. Died despite ECMO.	0.08	M	death	0.08		Age of onset set at first hospitalization for both siblings (as symptoms like sleepiness or transient tachypnoea were noted from birth)
											II-2 (F19)	HF	chr4-106359135-G-A	NM_176869.2	c.500C>T	p.Pro167Leu	missense	0.0001376 (NFE)	0	hom	Stridor due to laryngomalacia from birth. VF arrest following age-related vaccinations in hospital. Died days later despite ECMO.	0.17	M	death	0.5
					Australia (European descent)	-	WES	1	-	2	II-1 (F20)	DCM	chr4-106320291-C-A	NM_176869.2	c.686G>T	p.Gly229Val	missense	0	0	hom	Stridor, respiratory distress due to vocal cord palsy, epatomegaly. Echo: ventricular septal defect, mild systolic dysfunction. Despite ventilation, cardiac function worsened with VT and biventricular dilation followed by improvement due to ECMO. 11 weeks later: vomiting, severe biventricular dysfunction and cardiac arrests, VT and VF refractory to cardioversion. Heart inspection revealed general…	0	M	death	0.25		Phenotype/clinical history indicative of progressive HF, ventricular dilation was detected since day 12 after birth.
PPA2	35838873	2022	Janin	2	France (ethnicity not specified)	-	Panel	1	Yes	0	7	CM	chr4-106359121-C-T	NM_176869.2	c.514G>A	p.Glu172Lys	missense	0.0009456 (NFE)	0	comp het		0.92	M	unknown			Pedigree not provided and authors neither state explicitly that each variant was inherited from a different parent, nor specify whether parents were tested. However, they describe individuals 7 and 8 as "compound heterozygous" and do not include them in the list of biallelic cases where "cis or trans repartition of the two variants was not tested".
													chr4-106345402-C-G	NM_176869.2	c.606G>C	p.Trp202Cys	missense	0	0	comp het
					France (ethnicity not specified)		Panel	1	Yes	0	8	CM	chr4-106377878-G-A	NM_176869.2	c.182C>T	p.Ser61Phe	missense	0.00003353 (SAS)	0	comp het		1	F	unknown
													chr4-106307782-T-G	NM_176869.2	c.881A>C	p.Gln294Pro	missense	0	0	comp het
PPA2	37269378	2023	Manzanilla-Romero	1	Austria (European descent)	-	WES	2	-	0	1	DCM	chr4-106320294-G-A	NM_176869.2	c.683C>T	p.Pro228Leu	missense	0.0003387 (NFE)	0	hom	Two cardiac arrests at 14 (after vomiting) and 15 years of age, both times after having drunk limited amounts of alcohol and with a concomitant upper respiratory tract infection. ECG anomalies and reduced ventricular function observed after the first event normalized in the following months. CMR, LGE and endomyocardial biopsies revealed chronic myocarditis without fibrosis. After the initial impr…	14	F	alive	21		Consanguinity denied, but possible (both parents from same valley, with just 3700 inhabitants). Both sisters and their healthy mother were carriers of 2 heterozygous VUS in SCN5A and CACNA1D.
											2	SCD	chr4-106320294-G-A	NM_176869.2	c.683C>T	p.Pro228Leu	missense	0.0003387 (NFE)	0	hom	SCD during sleep, after having drunk limited amounts of alcohol and ‘feeling sick’. Autopsy revealed acute myocarditis without structural alterations.	15	F	death	15
PPP1R13L	28069640	2017	Falik-Zaccai	1	Israel	-	Homozygosity mapping + WES	3	-	2	VI-4	DCM	chr19-45888827-C-G	NM_006663	c.2241C>G	p.Tyr747*	nonsense	0	0	hom	Severe early-onset DCM, with mitral and tricuspid valve regurgitation, pericardial effusion and multiple premature beats at ECG. Severely enlarged RV and RA, LV function moderately reduced. Sparse, dry and woolly hair, erithema, pruritus, fibroma, wedge-shaped teeth, multiple facial anomalies, corneal/eyesight impairment, delayed motor development, brain anomalies and middle cerebral artery infar…	2.5	F	death	2.8	In-vitro expression analysis: patient-derived fibroblasts (PDF) of VI-4, VI-10 and VII-1 had lower mRNA vs controls and no protein expression of iASPP. The pro-inflammatory effect of the absence of iASPP is confirmed by the fact that some inflammatory were concurrently overexpressed. Gene knock-down in murine cardiomyocytes: KD of PPP1R13L reproduced the increased expression of specific cytokines…	Two additional family members (VI-12 and VI-13) have not been genotyped but were assumed to carry the same homozygous variant as VI-4 and VI-10 given the similarity in terms of disease phenotype (excluded from our analysis). The mother was heterozygous, the father's genotype was unknown.
										2	VI-10	DCM	chr19-45888827-C-G	NM_006663	c.2241C>G	p.Tyr747*	nonsense	0	0	hom	Severe early-onset DCM, with mitral and tricuspid valve regurgitation and pericardial effusion. Multiple premature beats at ECG, disarray, LV dilation with reduced function, marked septal involvement and akinetic RV. Sparse, dry and woolly hair, erithema, dystrophic nails, wedge-shaped teeth, multiple facial anomalies, delayed motor development and failure to thrive.	0.5	F	death	2.8
										2	VII-1	DCM	chr19-45888827-C-G	NM_006663	c.2241C>G	p.Tyr747*	nonsense	0	0	hom	Severe early-onset DCM, with mitral and tricuspid valve regurgitation and bicuspid aortic valve. Sparse, dry and woolly hair, wedge-shaped teeth, facial anomalies, failure to thrive and delayed motor development.	1	M	death	1.5
PPP1R13L	32666529	2020	Robinson	5	Eastern Europe	-	WGS	1	Yes	2	F1;II-1	DCM	chr19-45895342delC	NM_006663	c.1610del	p.Pro537Leufs*100	frameshift	0	0	comp het	Diffuse DCM with all chambers dilated, EF of 23%, mitral and tricuspid valve regurgitation, diffuse fibrosis and scarring. Sparse and wiry hair, nail changes with onycholysis and onychorrexis.	2.5	M	death	3
													chr19-45883448_45883449delCTinsAG	NM_006663	c.2486_2487delinsTC	p.Ter829Phefs*59	stop_lost	0	0	comp het
					-	-	WES + rtPCR (to check transcript from father)	2	Yes	2	F2;II-1	DCM	chr19-45899642_45899671del	NM_006663	c.736_764del	p.Pro246Glyfs*15	frameshift	0	0	hom	Diffuse DCM with all chambers dilated. Hair very different from parents', dystrophic nails, cleft lip and palate. Post-mortem examination releaved cardiomegaly, endocardial fibroelastosis, diffuse myocardial sclerosis and lymphohystiocytic cell infiltration.	2	M	death	2.5	rtPCR analysis from a skin biopsy of the healthy father (heterozygous for the variant) revealed the complete absence of a truncated iASPP transcript. This supports the hypothesis of PPP1R13L-TVs to undergo nonsense-mediated decay, and the complete absence of iASPP in individuals homozygous for this variant.	Parents with no cardiac phenotype
											F2;II-2 (proband)	DCM	chr19-45899642_45899671del	NM_006663	c.736_764del	p.Pro246Glyfs*15	frameshift	0	0	hom	Prenatal complications (polyhydramniosis, anaemia, toxicosis). At birth: persistent foramen ovale, additional LV chordae. Cleft lip, palate and arcus alveolaris. After onset: diffuse DCM with all chambers dilated. Post-mortem examination releaved cardiomegaly and LVNC.	3.58	M	death	4.67
					-	-	WES	1	-	0	F3;II-1	DCM	chr19-45888901-A-C	NM_006663	c.2167A>C	p.Thr723Pro	missense	0	0	hom	Diffuse DCM with all chambers dilated and EF of 21% and sustained VT. Late to walk, moderate cognitive delay, ADHD-like behaviour.	9	M	heart transplant	8		Parents unavailable for cardiac / genetic assessment. Outcome reported as occurred before onset (probably due to a rounding issue).
					-	-	WES	1	Yes	2	F4;II-1	DCM	chr19-45895415delA	NM_006663	c.1537del	p.Val513Cysfs*124	frameshift	0.00001877 (NFE)	0	comp het	Cardiac involvement not instrumentally evaluated. Woolly hair and palmoplantar keratoderma.	2	M	heart transplant	2		Parents with no cardiac phenotype.
													chr19-45898829-C-T	NM_006663	c.1219C>T	p.Gln407*	nonsense	0	0	comp het
					-	-	WES	2	Yes	2	F5;II-1	DCM	chr19-45885837-G-C	NM_006663	c.2396G>C	p.Trp799Ser	missense	0.0001148 (AFR)	0	hom	Diffuse DCM with all chambers dilated and EF of 9%. No extracardiac features reported.	0.42	F	heart transplant	7		Consanguineous parents (first cousins)
											F5;II-2 (proband)	DCM	chr19-45885837-G-C	NM_006663	c.2396G>C	p.Trp799Ser	missense	0.0001148 (AFR)	0	hom	Severe LV dilation, moderate/severe RV dilation, systolic dysfunction with EF of 16%. Ptosis repaired at birth.	0.25	F	alive	0.42
PPP1R13L	32870709	2020	Al-Hassnan	2	Saudi Arabia	-	WES	1	-	0	42 (D-122)	DCM	chr19-45899059-G-GC	NM_006663	c.988_989insC	p.Arg330Profs*76	frameshift	0	0	hom	DCM and woolly hair.	2.75	M	death	4.5		Consanguineous family.
					Saudi Arabia	-	WES	1	-	0	43 (D-170)	DCM	chr19-45885837-G-C	NM_006663	c.2396G>C	p.Trp799Ser	missense	0.0001148 (AFR)	0	hom	DCM and woolly hair.	0.33	F	alive	6		Consanguineous family.
PPP1R13L	35924320	2022	Henry	1	New Zealand (Middle Eastern)	-	WES	1	Yes	2	1	DCM	chr19-45898979-A-AG	NM_006663	c.1068dup	p.Ser357Leufs*49	frameshift	0	0	hom	Congestive HF at 2 years and 10 months of age with VT during a likely viral illness. Echo revealed DCM (LVEF 16%) and blood tests revealed iron deficiency but not sufficient to be the cause. Cardiac biopsy performed weeks later due to a new hospitalization and LVAD implantation revealed extensive fibrosis and LV arrhythmias. Abnormal teeth. Enlisted for heart transplant.	2.83	F	alive	3.04		Consanguineous family, outcome age estimated based on the clinical examination history reported in the paper
PPP1R13L	35933355	2022	Kalayinia	1	Iran	-	WES	1	Yes	5	III-3	ACM	chr19-45899935-G-A	NM_006663	c.580C>T	p.Gln194*	nonsense	0	0	hom	ACM with biventricular involvement that progressed to end-stage HF at 6 months of age. CMR revealed a severely enlarged RV with severely reduced RV systolic function (RVEF 13%), fibrosis in LV wall and LVEF of 19%. No skin or hair abnormalities.	0.5	M	heart transplant	1.5		Consanguineous family.
PPP1R13L	36252119	2022	Bagnall	1	Australia (North African / Middle Eastern)	-	WES	1	-	2	CGD1	DCM	chr19-45885907-C-T	NM_006663	c.2326G>A	p.Glu776Lys	missense	0	0	hom		<1	F	heart transplant	-
RPL3L	32870709	2020	Al-Hassnan	1	Saudi Arabia	-	WGS	1	Yes	2	D-123	DCM	chr16-2002893-C-T	NM_005061	c.347G>A	p.Arg116His	missense	0.00007960 (NFE)	0	hom		0.75	F	death	1.33		Consanguinous parents; RPL3L: the arg in this sequence region is conserved across 7 species
RPL3L	32514796	2020	Ganapathi	3	Germany	-	WES; filtered for variants w/ >6 reads, quality score ≥ 10, AF ≥ 25%, MAF < 0.5% in gnomAD, no annotation in the in-house WES dataset	2	Yes	2	1-III.1	DCM	chr16-1996654-T-A	NM_005061	c.923A>T	p.Asp308Val	missense	0	0	comp het	Echo showed RVEDD=15mm (later LV dilitation), pulmonary arterial hypertension, EF=28-32%, cardiac decompensation at 12th day of life, patent foramen ovale, myocytolysis, interstitial fibrosis, hypertrophic muscle	0.003	F	death	0.058		For whole study: in-silico tools predicted variants in study as deleterious, affected residues are conserved across species, 3D homology modelling showed variants are located near RNA-binding regions of the protein
													chr16-1995856-G-A	NM_005061	c.1027C>T	p.Arg343Trp	missense	0.000163 (OTH)	0	comp het
											1-III.3	DCM	chr16-1996654-T-A	NM_005061	c.923A>T	p.Asp308Val	missense	0	0	comp het	Echo showed RVEDD=19mm, EF=30-36% (at age 14 days), acute cardiac decompensation at 15 days	0.016	M	death	0.041
													chr16-1995856-G-A	NM_005061	c.1027C>T	p.Arg343Trp	missense	0.000163 (OTH)	0	comp het
					Colombia	-	WES; assessed using AMCG guidelines, filtered for de novo/homozygous/compound heterozygous variants, AF < 1%, excluded known cardiomyopathy pathogenic/likely pathogenic gene variants	1	Yes	3	2-IV.3	DCM	chr16-1997317-G-A	NM_005061	c.566C>T	p.Thr189Met	missense	0.0001452 (AMR)	0	comp het	At presentation: Moderate LV dilitation (LVEDD=37mm), EF=6%, cardiac decompensation at 2.5 mo, heart valve disease, ECG abnormalities, myocytolysis, interstitial fibrosis, hypetrophic muscle	0.208	M	heart transplant	0.417		Affected individuals have consanguineous parents. The other affected sibling (no genotype data) in this family, ID: IV.1, female, was 2mo. age of DCM onset with fatigue and vomiting, died 6 days later.
													chr16-1996655-C-T	NM_005061	c.922G>A	p.Asp308Asn	missense	0	0	comp het
					Spain	-	WES; filtered for variants with MAF<1% in gnomAD, a predicted impact on protein function and that were homozygous/compound heterozygous or heterzygous with MAF<0.001%	2	Yes	7	3-III.2	DCM	chr16-2000865-G-A	NM_005061	c.481C>T	p.Arg161Trp	missense	0.00009658 (ASJ)	0	comp het	Presented on 48th day of life with cardiogenic shock, severe ventricular dysfunction, pulmonary blood pressure at 50% of systemic pressure, pulmonary arterial hypertension, EF=30%, cardiac decompensation at 1.5 mo, heart valve disease, ECG abnormalities	0.125	F	heart transplant	0.417
													chr16-2004073-C-T	NM_005061	c.80G>A	p.Gly27Asp	missense	0.00006174 (AMR)	0	comp het
											3-III.3	DCM	chr16-2000865-G-A	NM_005061	c.481C>T	p.Arg161Trp	missense	0.00009658 (ASJ)	0	comp het	DCM and secondary heart failure on 12th day of life, pulmonary arterial hypertension, cardiac decompensation at 12th day of life, heart valve disease, ECG abnormalities, VSD, EF=25%, cardiogenic shock, then two cardiac arrests and death on 14th day of life.	0.033	M	death	0.082
													chr16-2004073-C-T	NM_005061	c.80G>A	p.Gly27Asp	missense	0.00006174 (AMR)	0	comp het
RPL3L	35323613	2022	Nannapaneni	1	USA (South American Background)	-	WES	2	Yes	2	1	DCM	chr16-1995587_1995591delCACGG	NM_005061	c.1076_1080delCCGTG	p.Ala359Glyfs*4	frameshift	0	0	comp het	Mitral regurgitation; ST abnormalities; chest X-ray: cardiomegaly; DCM on echo: LVEF=36%, LV dilitation	0.003	M	death	0.34
													chr16-2004073-C-T	NM_005061	c.80G>A	p.Gly27Asp	missense	0.00006174 (AMR)	0	comp het
											2	DCM	chr16-1995587_1995591delCACGG	NM_005061	c.1076_1080delCCGTG	p.Ala359Glyfs*4	frameshift	0	0	comp het	Mitral regurgitation; ST abnormalities; DCM & depressed LV function on echo	0.134	M	death	0.153
													chr16-2004073-C-T	NM_005061	c.80G>A	p.Gly27Asp	missense	0.00006174 (AMR)	0	comp het
RPL3L	36291431	2022	Das	1	USA (African-American)	-	WES	1	Yes	2	1	DCM	chr16-1997097-C-A	NM_005061	c.691G>T	p.Val231Phe	missense	0.00003267 (SAS)	0	comp het	LVFS = 13%	0.167	F	heart transplant	0.25		Non-consanguineous parents
													chr16-2004002-C-T	NM_005061	c.151G>A	p.Ala51Thr	missense	0.001057 (AFR)	0	comp het
SLC30A5	33547425	2021	Lieberwirth	2	Germany	-	WES -> filter out variants that are in in-house and public datasets; filter out variants with MAF >1% in public datasets; prioritised according to inheritance pattern; prioritised using in-silico predicted pathogenicity; plausibility of gene; prior animal models; LOEUF score	3	Yes	2	1.1	SCD	chr5-68411801_68411805del	NM_022902	c.832_836del	p.Ile278Phefs*33	frameshift	0	0	hom	Hydrops fetalis; pathologic cardiotocography - then emergency C section, bradycardic infant then death after 25 min; skin oedema	0	F	death	0.003		Prenatal hydrops fetalis and pathologic CTG at 30 weeks of gestation; cardiomyopathy not confirmed; consanguineous parents
											1.2	CM	chr5-68411801_68411805del	NM_022902	c.832_836del	p.Ile278Phefs*33	frameshift	0	0	hom	Echo: RVH, cardiomegaly, hydrops fetalis. ECG: bradycardia, arrhythmia. Neurological phenotype: immature gyration, frontal hygroma, intraventricular & parenchymal haemorrhage. Echo & later histology: non-compaction cardiomyopathy. Skin oedema.	0	M	death	0.011		Presented with ventricular hypertrophy on 22nd week of gestation; consanguineous parents
											1.3	CM	chr5-68411801_68411805del	NM_022902	c.832_836del	p.Ile278Phefs*33	frameshift	0	0	hom	Cardiomyopathy, VSD. Hydrops fetalis. Small deep set ears, flat facial profile. Skin oedema. Death in utero.	-	F	death	-		Presented with cardiomyopathy/hypertrophy on 29th week of gestation; intrauterine fetal death after 31 gestational weeks; consanguineous parents
					Germany	-	WES -> filter out variants that are in in-house and public datasets; filter out variants with MAF >1% in public datasets; prioritised according to inheritance pattern; prioritised using in-silico predicted pathogenicity; plausibility of gene; prior animal models; LOEUF score	1	Yes	2	2.1	CM	chr5-68419235_68419236del	NM_022902	c.1981_1982del	p.His661Tyrfs*10	frameshift	0	0	hom	Cardiomyopathy/RV hypertrophy. Death after arrhythmia/VT. Cystic hygroma. Hypoplastic scrotum. Dystrophic nails. Small ribs.	0	M	death	0.014		Presented with hypertrophic RV on 33rd week of gestation; consanguineous parents
TRIM63	25801283	2015	Olive	1	Spain	-	Sanger sequencing of TRIM63/TRIM54 after negative HCM panel test	1	Mother only	5	1	HCM	chr1-26384973-G-A	NM_032588	c.739C>T	p.Gln247*	nonsense	0.0081 (ASJ)	0	hom	Diagnosed with HCM at 20 years based on ECG findings, stable disease course until development of proximal muscle weakness in 4th decade. At 60 years, echocardiogram revealed a non-dilated left ventricle with global hypertrophy and EF=41%, cardiac MRI showed extensive and diffuse areas of LGE in left ventricle.	20	M	alive	60		Proband also had heterozygous TRIM54:p.Asp106Asn variant (gnomAD-NFE=0.0004582), which was absent in other TRIM63 homozygote (diagnosed at 75 years with HCM secondary to chronic hypertension), authors suggest it is required for expression of phenotype.
TRIM63	30372688	2019	Jokela	1	Finland	-	Panel sequencing of 265 skeletal- and cardiomyopathy-related genes	1	-	0	1	HCM	chr1-26384973-G-A	NM_032588	c.739C>T	p.Gln247*	nonsense	0.0081 (ASJ)	0	hom	Diagnosed at 56 years with mild cardioac hypertrophy (LVWT=16mm) and myopathic changes in proximal upper and lower limb muscles. Stable cardiac function over next 9 years.	56	F	alive	65
TRIM63	32451364	2020	Salazar-Mendiguchía	15	-	-	Panel sequencing (cohort enrichment analysis)	2	Yes	3	H8343-II.2	HCM	chr1-26393918-C-T	NM_032588	c.68G>A	p.Cys23Tyr	missense	0.0001157 (AMR)	0	hom	Diagnosed in their 20s with HCM (assymetrical septal hypertrophy) due to an abnormal ECG (NYHA class I, LVMWT=20mm, EF=68%).	25	F	alive	48
											H8343-II.4	HCM	chr1-26393918-C-T	NM_032588	c.68G>A	p.Cys23Tyr	missense	0.0001157 (AMR)	0	hom	Diagnosed in their 20s with HCM (assymetrical septal hypertrophy) due to family screening (NYHA class I, LVMWT=28mm, EF=70%).	24	M	alive	43
					-	-	Panel sequencing (cohort enrichment analysis)	2	Yes	9	H8758-II.11	HCM	chr1-26383717-A-G	NM_032588	c.956T>C	p.Leu319Pro	missense	0.0005784 (AMR)	0	hom	Diagnosed in their 20s with HCM (assymetrical septal hypertrophy) due to an abnormal ECG (NYHA class I, LVMWT=22mm, EF=70%).	27	M	alive	41
											H8758-II.6	HCM	chr1-26383717-A-G	NM_032588	c.956T>C	p.Leu319Pro	missense	0.0005784 (AMR)	0	hom	Diagnosed in their 40s with possible HCM due to family screening (NYHA class I, LVMWT=9mm, EF=68%).	44	F	alive	46
					-	-	Panel sequencing (cohort enrichment analysis)	1	-	3	H5180-II.2	HCM	chr1-26393918-C-T	NM_032588	c.68G>A	p.Cys23Tyr	missense	0.0001157 (AMR)	0	hom	Diagnosed in their 50s with HCM (assymetrical septal hypertrophy) due to dyspnea (NYHA class II, LVMWT=20mm, EF=65%).	51	F	alive	76		Brother with heart transplant at age 38 due to end-stage HCM (unknown genotype) and died of hepatocellular cancer at age 42.
					-	-	Panel sequencing (cohort enrichment analysis)	2	Yes	2	H10022-II.2	HCM	chr1-26384973-G-A	NM_032588	c.739C>T	p.Gln247*	nonsense	0.0081 (ASJ)	0	hom	Diagnosed in their 20s with HCM (concentric) due to palpitations (NYHA class I, LVMWT=16mm, EF=56%).	24	M	alive	32
											H10022-II.1	HCM	chr1-26384973-G-A	NM_032588	c.739C>T	p.Gln247*	nonsense	0.0081 (ASJ)	0	hom	Diagnosed in their 30s with possible HCM due to family screening (NYHA class I, LVMWT=12mm, EF=64%).	32	M	alive	35
					-	-	Panel sequencing (cohort enrichment analysis)	1	-	3	H2523-II.2	HCM	chr1-26387716_26387721delinsGG	NM_032588	c.437_442delAGGTGTinsCC	p.Lys146Thrfs*24	frameshift	0	0	hom	Diagnosed in their 40s with end-stage HCM (concentric) due to dyspnea (NYHA class III, LVMWT=16mm, EF=33%).	45	M	alive	72
					-	-	Panel sequencing (cohort enrichment analysis)	1	-	0	H6897-II.3	HCM	chr1-26384973-G-A	NM_032588	c.739C>T	p.Gln247*	nonsense	0.0081 (ASJ)	0	hom	Diagnosed in their 10s with HCM (concentric) due to syncope (NYHA class I, LVMWT=20mm, EF=65%).	18	M	alive	38
					-	-	Panel sequencing (cohort enrichment analysis)	1	-	2	H6438-II.5	HCM	chr1-26393918-C-T	NM_032588	c.68G>A	p.Cys23Tyr	missense	0.0001157 (AMR)	0	hom	Diagnosed in their 60s with end-stage HCM due to dyspnea (NYHA class II, LVMWT=12mm, EF=43%).	69	F	alive	78
					-	-	Panel sequencing (cohort enrichment analysis)	1	-	0	H77085-II.5	HCM	chr1-26387675-ACT-A	NM_032588	c.481_482delAG	p.Ser161Cysfs*8	frameshift	0.0001202 (AFR)	0	hom	Diagnosed in their 30s with end-stage burnt out HCM. Last follow up - NYHA class II, LVMWT=17mm, EF=59%.	34	M	alive	53
					-	-	Panel sequencing (cohort enrichment analysis)	1	Yes	3	FT3104-II.2	HCM	chr1-26384973-G-A	NM_032588	c.739C>T	p.Gln247*	nonsense	0.0081 (ASJ)	0	hom	Diagnosed in their 20s with end-stage HCM due to syncope (NYHA class II, LVMWT=21mm, EF=34%). Sudden cardiac death at rest at age 47 (with ICD in place).	22	M	death	47
					-	-	Panel sequencing (cohort enrichment analysis)	1	-	0	H5850-II.2	HCM	chr1-26392867-C-T	NM_032588	c.224G>A	p.Cys75Tyr	missense	0.0003679 (AMR)	0	hom	Diagnosed in their 30s with HCM (assymetrical septal hypertrophy) due to palpitations (NYHA class II, LVMWT=21mm, EF=62%). Permanent atrial fibrillation at age 63.	36	M	alive	67
					-	-	Panel sequencing (cohort enrichment analysis)	1	-	1	H4094-II.7	HCM	chr1-26387675-ACT-A	NM_032588	c.481_482delAG	p.Ser161Cysfs*8	frameshift	0.0001202 (AFR)	0	hom	Diagnosed in their 20s with end-stage HCM due to an abnormal ECG (LVMWT=29mm, EF=48%).	25	M	alive	38
					-	-	Panel sequencing (cohort enrichment analysis)	1	-	0	H12238-II:1	HCM	chr1-26384973-G-A	NM_032588	c.739C>T	p.Gln247*	nonsense	0.0081 (ASJ)	0	hom	Diagnosed in their 40s with HCM due to an abnormal ECG (NYHA class I, LVMWT=28mm, EF=60%).	48	M	alive	50
					-	-	Panel sequencing (cohort enrichment analysis)	1	Yes	3	H997-II.2	HCM	chr1-26384973-G-A	NM_032588	c.739C>T	p.Gln247*	nonsense	0.0081 (ASJ)	0	comp het	Diagnosed in their 10s with HCM (assymetrical septal hypertrophy) due to asthenia (NYHA class I, LVMWT=24mm, EF=74%).	15	F	alive	35
													chr1-26387716_26387721delinsGG	NM_032588	c.437_442delAGGTGTinsCC	p.Lys146Thrfs*24	frameshift	0	0	comp het
					-	-	Panel sequencing (cohort enrichment analysis)	2	Mother only	2	H3112-II.7	HCM	chr1-26392867-C-T	NM_032588	c.224G>A	p.Cys75Tyr	missense	0.0003679 (AMR)	0	comp het	Diagnosed in their 30s with HCM (concentric) due to an abnormal ECG (NYHA class I, LVMWT=23mm, EF=76%).	30	M	alive	37
													chr1-26384973-G-A	NM_032588	c.739C>T	p.Gln247*	nonsense	0.0081 (ASJ)	0	comp het
											H3112-II.5	HCM	chr1-26392867-C-T	NM_032588	c.224G>A	p.Cys75Tyr	missense	0.0003679 (AMR)	0	comp het	Diagnosed in their 30s with HCM (concentric) due to family screening (NYHA class I, LVMWT=18mm, EF=71%).	36	M	alive	39
													chr1-26384973-G-A	NM_032588	c.739C>T	p.Gln247*	nonsense	0.0081 (ASJ)	0	comp het
					-	-	Panel sequencing (cohort enrichment analysis)	1	-	1	H83562-II.2	HCM	chr1-26392867-C-T	NM_032588	c.224G>A	p.Cys75Tyr	missense	0.0003679 (AMR)	0	double het	Diagnosed in their 40s with HCM (assymetrical septal hypertrophy) due to angina (NYHA class II, LVMWT=17mm, EF=60%).	46	F	alive	52
													chr1-26393877-A-C	NM_032588	c.109T>G	p.Leu37Val	missense	0	0	double het
TRIM63	37431535	2023	Allouba	8	Egypt	-	Panel sequencing of 174 genes	1	-	-	PA162	HCM	chr1-26392867-C-T	NM_032588	c.224G>A	p.Cys75Tyr	missense	0.0003679 (AMR)	0	hom	-	-	M		-
					Egypt	-	Panel sequencing of 174 genes	1	-	-	27572	HCM	chr1-26392867-C-T	NM_032588	c.224G>A	p.Cys75Tyr	missense	0.0003679 (AMR)	0	hom	Diagnosed with HCM at 11 years, (LVMWT=36mm, EF=76%)	11	M	alive	55
					Egypt	-	Panel sequencing of 174 genes	1	-	-	PA131	HCM	chr1-26392867-C-T	NM_032588	c.224G>A	p.Cys75Tyr	missense	0.0003679 (AMR)	0	hom		18	M		-
					Egypt	-	Panel sequencing of 174 genes	1	-	-	17433	HCM	chr1-26392867-C-T	NM_032588	c.224G>A	p.Cys75Tyr	missense	0.0003679 (AMR)	0	hom	Diagnosed with HCM at 17 years, (NYHA class II, LVMWT=24mm, EF=65%)	17	M	alive	41
					Egypt	-	Panel sequencing of 174 genes	1	-	-	40051	HCM	chr1-26392867-C-T	NM_032588	c.224G>A	p.Cys75Tyr	missense	0.0003679 (AMR)	0	hom	Diagnosed with HCM at 35 years, (NYHA class III, LVMWT=33mm, EF=85%)	35	M	alive	41
					Syria	-	Panel sequencing of 174 genes	1	-	-	56039	HCM	chr1-26384973-G-A	NM_032588	c.739C>T	p.Gln247*	nonsense	0.0081 (ASJ)	0	hom	Diagnosed with HCM at 4 years, (LVMWT=28mm, EF=83%)	4	F		-
					Egypt	-	Panel sequencing of 174 genes	1	-	-	T42/60230	HCM	chr1-26384973-G-A	NM_032588	c.739C>T	p.Gln247*	nonsense	0.0081 (ASJ)	0	hom	Diagnosed with HCM at 52 years, (LVMWT=28, EF=68)	52	F	death	54		Proband also had heterozygous JPH2:p.Thr161Ala variant. Proband died suddenly.
					Egypt	-	Panel sequencing of 174 genes	1	-	-	36599	HCM	chr1-26387675-ACT-A	NM_032588	c.481_482del	p.Ser161Cysfs*8	frameshift	0.0001202 (AFR)	0	double het	Diagnosed with HCM at 23 years, (LVMWT=23mm, EF=67%)	23	M	alive	30
													chr1-26392837-TCCATGA-T	NM_032588	c.248_253del	p.Ile83_Asp85delinsAsn	inframe_indel	0.00002328 (NFE)	0	double het
TRIM63	35273634	2022	Andreeva	2	Russia	-	Panel sequencing of 108 genes	1	-	0	1	HCM	chr1-26387675-ACT-A	NM_032588	c.481_482delAG	p.Ser161Cysfs*8	frameshift	0.0001202 (AFR)	0	double het	Diagnosed during routine examination with extreme asymmetric left ventricular concentric hypertrophy (septal wall thickness of 48mm) without left ventricle outflow tract obstruction. Progressive increase in wall thickness, evidence of LGE, ICD implanted at 23 years.	19	M	alive	25
													chr1-26393871-A-C	NM_032588	c.115T>G	p.Cys39Gly	missense	0	0	double het
					Russia	-	Panel sequencing of 176 genes	1	See Comments	1	2	HCM	chr1-26384973-G-A	NM_032588	c.739C>T	p.Gln247*	nonsense	0.0081 (ASJ)	0	double het	Diagnosed with HCM after syncope during sports (LVWT=16mm) without LVOTO. Progressive increase in hypertrophy over next 9 years but assymptomatic despite playing professional sports.	15	M	alive	24		Parental DNA was not available but p.Gln247* variant was present in maternal grandmother.
													chr1-26392867-C-T	NM_032588	c.224G>A	p.Cys75Tyr	missense	0.0003679 (AMR)	0	double het
TRIM63	36788754	2023	Lenarduzzi	1	Italy	-	WES, broad HCM panel analysis	1	-	-	CM621	HCM	chr1-26384973-G-A	NM_032588	c.739C>T	p.Gln247*	nonsense	0.0081 (ASJ)	0	hom		32	F		-
Other genes reported for association with recessive cardiomyopathy (13)
ACACB	32870709	2020	Al-Hassnan	1	Saudi Arabia	-	WES & homozygosity mapping -> MAF <0.1% in SHGP/gnomAD; co-segregation with disease -> in-silico tools (PolyPhen-2, SIFT, Mutation Taster) used -> gene's function, biological pathway, heart tissue expression and existing animal model data were considered	1	Yes	2	D-174	LVNC	chr12-109696114-G-A	NM_001093	c.6305G>A	p.Arg2102Gln	missense	0.00006263 (AFR)	0	hom		0.057	F	death	1		Consanguineous parents
AASDH	32870709	2020	Al-Hassnan	1	Saudi Arabia	-	WES & homozygosity mapping -> MAF <0.1% in SHGP/gnomAD; co-segregation with disease -> in-silico tools (PolyPhen-2, SIFT, Mutation Taster) used -> gene's function, biological pathway, heart tissue expression and existing animal model data were considered	1	Yes	3	D-201	DCM	chr4-57204688_57204689insAACA	NM_181806	c.3176_3177insTGTT	p.Tyr1061Cysfs*3	frameshift	0.0005374 (AMR)	0	hom		0.417	F	alive	6		Consanguineous parents
BICD2	36068540	2022	Luo	1	China	-	WES -> filtered intergenic, intronic variants -> filtered synonymous and "non-shifted mutations" -> filtered variants >5% freq -> only kept recessive inheritance -> removed according to ACMG guidelines -> chose one out of 5 genes based on cardiac relevance	3	Yes	2	IV.1	DCM	chr9-95477575-C-T	NM_001003800	c.2429G>A	p.Arg810His	missense	0.0001401 (OTH)	0	hom	Heart transplant then death after 1 year. No skeletal abnormalities, CK serum level normal.	-	M	death	-	Human IHC: BICD2 is widely expressed in the heart. BICD2 KO zebrafish: greater rate of embryonic lethality; echo showed reduction in EF and cardiac output, no significant change in cardiac area or volume; RNA-seq showed altered transcriptome.	Consanguineous parents - parents showed no cardiac phenotype. Probably more heterozygous unaffected but it appears that they were not genotyped, not clear from the paper. Three affected but only two confirmed homozygous by sequencing.
											IV.3	DCM	chr9-95477575-C-T	NM_001003800	c.2429G>A	p.Arg810His	missense	0.0001401 (OTH)	0	hom	ECG: 1st degree AV block, sinus tachycardia, LBBB. Echo: poor systolic function (LVEF 26.8%), LV dilatation (LVESV 357ml). CRT. No skeletal abnormalities, CK serum level normal.	-	M	alive	-
											IV.7	DCM	chr9-95477575-C-T	NM_001003800	c.2429G>A	p.Arg810His	missense	0.0001401 (OTH)	0	hom	Frequent PAC. No skeletal abnormalities, CK serum level normal.	-	F	alive	-
CASZ1	32870709	2020	Al-Hassnan	1	Saudi Arabia	-	WGS & homozygosity mapping -> MAF <0.1% in SHGP/gnomAD; co-segregation with disease -> in-silico tools (PolyPhen-2, SIFT, Mutation Taster) used -> gene's function, biological pathway, heart tissue expression and existing animal model data were considered	1	Yes	3	D-146	DCM+LVNC	chr1-10720389-G-C	NM_001079843	c.710C>G	p.Ser237Cys	missense	0	0	hom		0.417	F	alive	6.5		Consanguineous parents
GATAD1	21965549	2011	Theis	1	USA (Norwegian)	3.1	Linkage analysis, homozygosity mapping and WES; filtering technique: 1) exclude variants that were in HapMap/1000 Genomes, 2) exclude synonymous and intronic variants, 3) exclude heterozygous variants, 4) exclude variants not shared by two of the affected individuals, 5) exclude variants that are not located in a critical region identified by linkage analysis and homozygosity mapping	3	Yes	13	III.6		chr7-92078120-T-C	NM_021167	c.304T>C	p.Ser102Pro	missense	0	0	hom	Left ventricular enlargement, 30% right coronary artery occlusion, 59mm LVDD / 40mm LVSD, normal EF 54%, died of cancer	57	M	death	73		All three affected individuals had consanguineous parents
											III.10	DCM	chr7-92078120-T-C	NM_021167	c.304T>C	p.Ser102Pro	missense	0	0	hom	DCM, 10% right coronary artery occlusion, LVEF 43%, AF, NYHA II, 53mm LVDD / 40mm LVSD	53	F	alive	76
											III.12	DCM	chr7-92078120-T-C	NM_021167	c.304T>C	p.Ser102Pro	missense	0	0	hom	DCM, no coronary artery disease, LVEF 21%, 60mm LVDD, 53mm LVSD, NYHA II	50	F	alive	74	Immunohistochemistry using GATAD1 antibody showed abnormal intracellular GATAD1 localisation compared to control tissue and tissue from other DCM mutation; histology also showed globular CM morphology rather than normal rod like; residue conservation across species
GET3/ASNA1	31461301	2019	Verhagen	1	Netherlands	-	WES > filtered to novel heterozygous variants	2	Yes	2	II.2	DCM	chr19-12858358-C-G	NM_004317	c.867C>G	p.Cys289Trp	missense	0	0	comp het	Presented with tachypnea & feeding difficulties. Echo: small VSD, ASD, LVEF: 41%). Broad QRS (124-264ms). Brief circulatory arrest. Transferred to ECMO. LV thrombus.	0.038	F	death	0.134	Histology: reduced ASNA1 protein expression, disorganized intercalated discs. Biochemical analysis: reduced ASNA1 protein expression, Val163Ala ASNA1 had reduced insertion efficiency of tail-anchored proteins into ER. Homozygous ASNA1 knockout zebrafish model: all die by 9dpf, injections of wild-type ASNA1 mRNA ameliorates the phenotype but mutant ASNA1 does not	Non-consanguineous parents
													chr19-12858404-C-T		c.913C>T	p.Gln305*	nonsense	0	0	comp het
													chr19-12856452-T-C		c.488T>C	p.Val163Ala	missense	0	0	comp het
											II.3	DCM	chr19-12858358-C-G	NM_004317	c.867C>G	p.Cys289Trp	missense	0	0	comp het	Echo: small VSD. Tachypnea. Then cardiorespiratory failure and CPR. Later echo: dilatation, poor contractility. ECG: abnormal.	0.025	F	death	0.033
													chr19-12858404-C-T		c.913C>T	p.Gln305*	nonsense	0	0	comp het
													chr19-12856452-T-C		c.488T>C	p.Val163Ala	missense	0	0	comp het
KIF20A	29357359	2018	Louw	1	Belgium	0.73	WES -> in-silico prediction algos, low freq in public datasets, mode of inheritance	2	Yes	2	II.2	RCM	chr5-137518304-C-T	NM_005733	c.544C>T	p.Arg182Trp	missense	0.00006533 (SAS)	0	comp het	Bipartite RV with agenesis of apex (small RV); marked dilatation of RA due to severe tricuspid insufficiency; pulmonary stenosis	0	M	death	0.255	Less KIF20A transcripts and protein in patients. Immunostaining of patient fibroblasts: KIF20A subcellular localisation is different to controls, and Aurora B fails to localise to the spindle midzone during mitosis. ATPase assay for mutant KIF20A motor protein showed almost complete loss of motor protein function compared to WT. Zebrafish KIF20A knockdown: cardiac oedema, pooling of RBC proximal …	For both children, restrictive cardiomyopathy was diagnosed in late fetal life (inputted as age of onset zero since prenatal; M: PMA 35 weeks, F: PMA 32 weeks). Non-consanguineous parents
													chr5-137520865delT	NM_005733	c.1905delT	p.Ser635Thrfs*15	frameshift	0	0	comp het
											II.3	RCM	chr5-137518304-C-T	NM_005733	c.544C>T	p.Arg182Trp	missense	0.00006533 (SAS)	0	comp het	RV dysfunction, RV RCM, cyanosis, cardiac decompensation, ascites	0	F	death	0.194
													chr5-137520865delT	NM_005733	c.1905delT	p.Ser635Thrfs*15	frameshift	0	0	comp het
PHACTR2	36674904	2023	Majdalani	1	Israel (Bedouin)	-	WES	1	Yes	5	II.3	DCM+LVNC	chr6-144095295-G-A	NM_001100164	c.1532G>A	p.Arg511His	missense	0.0001669	0	hom	Dilated LV with decreased function (but normal morphology) detected as gestation week 32. Birth was normal, but severe signs of HF appeared at 10 weeks of age. X-rays and echo revealed cardiomegaly, pulmonary edema, a severely dilated LV with reduced function (EF 37-40%) and LVNC. Now he is alive and in his teens, EF=44%, under pharmacological treatment, suffers from constant fatigue and exercise…	0.19	M	alive	teens	Predicted effect of the variant on the protein structure: using the experimental crystal structure of murine PHACTR1 (variant location conserved in all PHACTR genes), authors predicted that the variant would cause a misfolding of the RPEL2 repeat, which interacts with actin, causing in turn a disruption of the whole complex. Effect on the subcellular localization of the protein: the variant was o…	Consanguineous parents
RHBDF1	32870709	2020	Al-Hassnan	3	Saudi Arabia	-	WES & homozygosity mapping -> MAF <0.1% in SHGP/gnomAD; co-segregation with disease -> in-silico tools (PolyPhen-2, SIFT, Mutation Taster) used -> gene's function, biological pathway, heart tissue expression and existing animal model data were considered	1	Yes	2	D-035	DCM	chr16-109248-C-A	NM_022450	c.1993G>T	p.Gly665Trp	missense	0.000009295 (NFE)	0	hom		0.083	M	alive	8		Consanguineous parents
					Saudi Arabia	-	WES & homozygosity mapping -> MAF <0.1% in SHGP/gnomAD; co-segregation with disease -> in-silico tools (PolyPhen-2, SIFT, Mutation Taster) used -> gene's function, biological pathway, heart tissue expression and existing animal model data were considered	1	Yes	2	D-057	DCM	chr16-111691delG	NM_022450	c.1212delC	p.Phe405Serfs*16	frameshift	0	0	hom		0.167	M	death	2.5		Consanguineous parents
					Saudi Arabia	-	WGS & homozygosity mapping -> MAF <0.1% in SHGP/gnomAD; co-segregation with disease -> in-silico tools (PolyPhen-2, SIFT, Mutation Taster) used -> gene's function, biological pathway, heart tissue expression and existing animal model data were considered	1	Yes	2	D-222	DCM	chr16-111691delG	NM_022450	c.1212delC	p.Phe405Serfs*16	frameshift	0	0	hom		0.583	M	alive	1.67		Consanguineous parents
SLC6A6	31903486	2020	Ansar	1	Pakistan	-	WES + homozygosity mapping	2	Yes	3	IV:1	DCM	chr3-14513812-G-T	NM_003043	c.1196G>T	p.Gly399Val	missense	0	0	hom	Mild hypokinetic cardiomyopathy with systolic dysfunction (shortening fraction 24–27%) and systolic dilatation of the left ventricle. Also had cone-rod retinopathy with advanced macular atrophy.	15	M	alive	17	Taurine transport capacity was 15% of normal in HEK293 cells and patient fibroblasts. Blood taurine levels were almost undetected in both patients.	Taurine supplementation therapy for 24 months corrected the cardiomyopathy in both patients and improved the vision in the 8 year old girl.
											IV:3	DCM	chr3-14513812-G-T	NM_003043	c.1196G>T	p.Gly399Val	missense	0	0	hom	Mild hypokinetic cardiomyopathy with systolic dysfunction (shortening fraction 24–27%) and systolic dilatation of the left ventricle. Also had cone-rod retinopathy.	6	F	alive	8
SOD2	31494578	2020	Almomani	1	Netherlands	-	WES - variants in cardiomyopathy and mitochondrial genes excluded, homozygosity assumed (due to distant consanguinity), 8 variants <2% in public databases, only SOD2 variant considered likely pathogenic. Variant located in the longest autosomal homozygous region on chromosome 6.	1	Yes	3	X:1	DCM	chr6-160103652-C-A	NM_000636	c.542G>T	p.Gly181Val	missense	0.000008844 (NFE)	0	hom	Patient diagnosed at 3 days with DCM with severe biventricular dilation and decreased LVEF. After episodes of VF with successful defibrillation, she died on day 4 despite intensive treatment.	0	F	death	0.01	Superoxide anion levels in patient’s skin fibroblasts were increased, probably caused by demonstrated reduced catalytic activity of SOD2 in patient fibroblasts and muscle (mitochondrial SOD2 activity was completely restored on transduction with wild type SOD2).	Parents were distantly related 6-8 generations ago.
TAF1A	28472305	2017	Long	1	USA	-	WES -> filter out variants that are in all 5 in-house non-DCM exomes -> filter out variants with MAF >1% in public datasets -> filter to functional variants (canonical splice-site, missense, nonsense & truncation) -> exclude those that do not fit inheritance pattern	2	Yes	2	II.1	DCM	chr1-222757510-A-G	NM_005681	c.251T>C	p.Leu84Ser	missense	0.00005463 (NFE)	0	comp het	Hemiplegia, subcortical ischemia, low weight and height. Echo: LVEF 20%, severe four chamber enlargement. ECG: LA enlargement. Then decompensated systolic HF and atrial flutter, then cardiac transplantation.	2.5	F	heart transplant	3.33	Histology of the explanted human hearts: interstitial fibrosis, CM hypertrophy, nucleolar segregation. Zebrafish TAF1A knockout: heart failure-like phenotype, early lethality (all dead by 11 dpf), pericardial oedema, reduction in ventricular fractional shortening, no mention of dilatation though.	ClinVar: compound het for c.1021G>A p.Gly341Arg and c.781A>C p.Thr261Pro in Jamaican African descent female 0-9 y.o. with RCM. (https://www.ncbi.nlm.nih.gov/clinvar/variation/1232300/?new_evidence=true.)
													chr1-222736579-C-T	NM_005681	c.1021G>A	p.Gly341Arg	missense	0.0001640 (OTH)	0	comp het
											II.2	DCM	chr1-222757510-A-G	NM_005681	c.251T>C	p.Leu84Ser	missense	0.00005463 (NFE)	0	comp het	Moderate LV enlargement, LVEF = 27%, moderate mitral valve regurgitation, severe LA enlargement. ECG: LVH. Low weight and height. Then cardiac arrest and cardiac transplantation.	2.5	F	heart transplant	3.08
													chr1-222736579-C-T	NM_005681	c.1021G>A	p.Gly341Arg	missense	0.0001640 (OTH)	0	comp het
ULK1	32870709	2020	Al-Hassnan	1	Saudi Arabia	-	WES & homozygosity mapping -> MAF <0.1% in SHGP/gnomAD; co-segregation with disease -> in-silico tools (PolyPhen-2, SIFT, Mutation Taster) used -> gene's function, biological pathway, heart tissue expression and existing animal model data were considered	1	Yes	2	D-104	DCM	chr12-132401135-C-T	NM_003565	c.2071C>T	p.Arg691Trp	missense	0.0001778 (NFE)	0	hom		0.125	M	death	2		Consanguineous parents

## Sheet: S2
Supplementary Table 2: List of genes associated with recessive syndromic conditions that can present as isolated cardiomyopathy, i.e. genocopy conditions. The Pubmed IDs displayed are those associated with isolated cardiomyopathy reports and other articles where the phenotype included cardiomyopathy amongst other syndromic phenotypes. DCM = dilated cardiomyopathy; HCM = hypertrophic cardiomyopath…
Gene	CM sub-type	Condition	Isolated CM Reports	Other CM Reports
AARS2	CM	Combined oxidative phosphorylation deficiency 8	32938192; 25058219	30285085; 29440775; 21549344
ACADVL	CM	VLCAD deficiency / Early onset cardiomyopathy	32870709; 30840296; 29768383; 10431122; 10077518; 7479827	33965301; 32518924; 31794763; 28980192; 17206456; 11124787
ALMS1	DCM	Alstrom syndrome	Established genocopy gene	35702577; 35321175; 34387706; 33981653; 33669459; 32973878; 32944671; 32867697; 30484169; 29718281; 28724398; 28717663; 28573831; 28407410; 28029746; 25874828; 25846608; 25706677; 24972238; 24503146; 22447358; 22043170; 21897446; 21877133; 20108498; 19283855; 19128470; 17940554; 17850632; 17825523; 17594715; 17217374; 16669965; 15809999; 15795345; 15166753; 12574750; 11941370; 11941369; 9063741; …
C1QBP	CM	Combined oxidative phosphorylation deficiency 33 and/or cardiomyopathy	34003581	35119291; 33977026; 33344382; 28942965
DOLK	DCM	Congenital disorder of glycosylation 1m (DOLK-CDG)	32870709; 22327749; 22242004	34956305; 28816422; 24144945; 17273964
ELAC2	CM	Combined oxidative phosphorylation deficiency 17	32870709; 28441660	27769300; 23849775
FKRP	DCM	Limb-girdle muscular dystrophy 2I/R9	18060779; 15833432	36522254; 32914449; 32576226; 31671740; 24447024; 21816046; 19917824; 18671187; 18639457; 18593008; 15505776; 11741828
FKTN	DCM	Limb-girdle muscular dystrophy 2M/R13 / Dilated cardiomyopathy 1X	34137518; 34011823; 33048919; 26566449; 19015585; 17036286	35743126; 26363734; 23746544
FXN	HCM	Friedreich's ataxia	Established genocopy gene	34920960; 34747814; 34136207; 33592237; 33151022; 32746884; 32481586; 31796683; 31166002; 30363888; 29736264; 28789479; 28109580; 27423584; 27029487; 26906906; 26754264; 26704351; 26338206; 26301374; 26219880; 26005806; 25738292; 22859693; 22752483; 22633670; 22409940; 21691434; 21107777; 17659792; 17546670; 16930014; 16344344; 15539131; 11809170; 11748752; 11719273; 11357949; 11269509; 10982543;…
GAA	HCM	Glycogen storage disease type II (Pompe disease)	Established genocopy gene	37087815; 36245745; 35532199; 35178279; 35123877; 33741225; 33188503; 31966564; 31875618; 30943998; 30737479; 30595407; 30371346; 30360039; 30023291; 29755837; 29749992; 27931223; 27896132; 27384519; 26946079; 26894045; 26848380; 25681614; 25026126; 24384324; 24123966; 23402890; 22676651; 21940687; 21439876; 20830524; 20821053; 20333876; 19966354; 19067231; 18301443; 17690063; 17342521; 15776317;…
GBE1	DCM	Glycogen storage disease type IV	31527204	32617483; 20833045; 19357989; 12913206
GYG1	CM	Glycogen storage disease XV / Polyglucosan body myopathy 2	27718144	31628455; 20357282
PCCA	DCM	Propionic acidemia	35685030; 28853722	24464666
PCCB	DCM	Propionic acidemia	28853722; 24916042; 19238581	36393899
PGM1	CM	Congenital disorder of glycosylation, PGM1-CDG	31563034	33473337; 26768186; 24499211
PLD1	CM	Congenital cardiac valve defects / neonatal cardiomyopathy	33645542
PNPLA2	CM	Neutral lipid storage disease with myopathy	31655616; 31525260; 26922712	33569515; 30223778; 29779757; 29539587; 28391974; 25956450; 21544567; 21073837; 18657972
PPCS	DCM	PPCS-related disorder / Dilated cardiomyopathy 2C	29754768	35616428
RBCK1	CM	Polyglucosan body myopathy 1	36672924	29260357; 23889995; 23798481
SDHA	CM	Mitochondrial complex II deficiency, nuclear type 1	20551992	37064335; 22972948
SDHD	CM	Mitochondrial complex II deficiency, nuclear type 3	26008905	34012134
SLC22A5	CM	Primary carnitine deficiency	28295041; 27807682; 26030785; 17594400; 15487009	36636599; 36341172; 36321377; 33005244; 31472821; 31373028; 31364285; 30069437; 30069296; 27581592; 26075114; 25132046; 23430869; 23090741; 22566287; 22116472; 19238580; 17926086; 15617188; 12408185; 12210323; 11058897; 10679939; 10612840; 10480371; 10072434; 10051646; 9916797
SLC25A3	HCM	Mitochondrial phosphate carrier deficiency	25681081	21763135; 17273968
SLC25A4	HCM	Mitochondrial DNA depletion syndrome 12B (cardiomyopathic type)	30165862	29654543; 25732997; 23401503; 22187496; 16155110
SPEG	DCM	Centronuclear myopathy 5 and/or dilated cardiomyopathy	35563595; 33794647; 32925938	34742623; 30412272; 29614691; 28624463; 25087613
TAX1BP3	DCM	TAX1BP3-related syndrome	25645515
TSFM	CM	Combined oxidative phosphorylation deficiency 3	35071363; 30911037	31267352; 27677415; 25037205; 21741925; 17033963

## Sheet: S3
Supplementary Table 3: List of genes associated with recessive syndromic conditions that include cardiomyopathy as part of multi-system disease but without reported isolated cardiac presentation. DCM = dilated cardiomyopathy; HCM = hypertrophic cardiomyopathy; LVNC = left ventricular non-compaction; RCM = restrictive cardiomyopathy; CM = mixed or general cardiomyopathy phenotype.
Gene	CM sub-type	Condition	Reports	PMIDs
TIMM50	DCM	3-methylglutaconic aciduria type 9	1	31058414
SCARB2	DCM	Action myoclonus-renal failure syndrome	1	22032306
ADCY5	DCM	ADCY5-related hyperkinesia	1	30975617
ADSSL1	HCM	ADSSL1 nemaline myopathy	1	32646962
CLN3	HCM	Autophagic vacuolar myopathy	1	24827497
ECHS1	CM	Autosomal recessive ECHS1 deficiency	1	26000322
TPP1	DCM	Autosomal recessive spinocerebellar ataxia type 7 (SCAR7) / Ceroid lipofuscinosis type 2 (CLN2)	1	35054396
THRB	DCM	Autosomal recessive thyroid hormone resistance	1	29264576
UCHL1	HCM	Behr syndrome	1	32656641
SPTBN4	HCM	Beta 4 spectrin deficiency	1	33986717
ARFGEF2	LVNC	Bilateral periventricular nodular heterotopia, putaminal hyperintensity and movement disorder	1	26126837
LTBP3	HCM	Brachyolmia associated with amelogenesis imperfecta	1	34573388
CPT2	CM	Carnitine palmitoyltransferase II deficiency	2	24563797; 1528846
SLC25A20	CM	Carnitine-acylcarnitine translocase deficiency	5	34449152; 33634872; 25614308; 21605995; 15365988
CDC25B	DCM	CDC25B-related syndrome	1	32027886
VPS13A	HCM	Choreoacanthocytosis	1	15824261
MMACHC	DCM	Cobalamin C disease	1	33562640
ERCC8	DCM	Cockayne syndrome	1	32160415
COQ2	HCM	Coenzyme Q10 deficiency, primary, 1	1	23816342
COQ8A	HCM	Coenzyme Q10 deficiency, primary, 4	1	35757998
COQ9	CM	Coenzyme Q10 deficiency, primary, 5	2	29560582; 19375058
COQ4	CM	Coenzyme Q10 deficiency, primary, 7	3	31396399; 28540186; 26185144
MTO1	CM	Combined oxidative phosphorylation deficiency 10	7	37240454; 34990597; 29440775; 29331171; 27256614; 26061759; 22608499
RMND1	DCM	Combined oxidative phosphorylation deficiency 11	1	27350610
MTFMT	HCM	Combined oxidative phosphorylation deficiency 15	2	32577402; 25911677
MRPL44	HCM	Combined oxidative phosphorylation deficiency 16	4	34140213; 33742325; 25797485; 23315540
VARS2	HCM	Combined oxidative phosphorylation deficiency 20	5	33937156; 31623496; 30458719; 29314548; 27502409
GTPBP3	HCM	Combined oxidative phosphorylation deficiency 23	2	37029485; 25434004
TRMT5	HCM	Combined oxidative phosphorylation deficiency 26	1	26189817
MIPEP	CM	Combined oxidative phosphorylation deficiency 31	2	36727025; 27799064
MRPS14	HCM	Combined oxidative phosphorylation deficiency 38	1	30358850
QRSL1	HCM	Combined oxidative phosphorylation deficiency 40	3	35894854; 29440775; 26741492
TUFM	DCM	Combined oxidative phosphorylation deficiency 40	1	30903008
MRPS22	HCM	Combined oxidative phosphorylation deficiency 5	2	21189481; 17873122
MRPL3	HCM	Combined oxidative phosphorylation deficiency 9	4	34008913; 27815843; 21786366; 21786366
CYP11B1	CM	Congenital adrenal hyperplasia due to steroid 11-beta-hydroxylase deficiency	1	26265915
PMM2	HCM	Congenital disorder of glycosylation 1a	2	15645285; 9140401
ALG12	HCM	Congenital disorder of glycosylation Ig	1	17506107
CDAN1	LVNC	Congenital dyserythropoietic anemia type 1	1	32512057
CDIN1	LVNC	Congenital dyserythropoietic anemia type 1	1	32512057
AGPAT2	HCM	Congenital generalized lipodystrophy / Berardinelli-Seip congenital lipodystrophy	4	31778856; 23647707; 19226263; 12362029
BSCL2	CM	Congenital generalized lipodystrophy / Berardinelli-Seip congenital lipodystrophy	5	32870709; 19226263; 19041432; 12362029; 12030893
CAVIN1	HCM	Congenital generalized lipodystrophy / Berardinelli-Seip congenital lipodystrophy	1	31778856
ABCC8	CM	Congenital hyperinsulinism	1	31287126
TRNT1	HCM	Congenital sideroblastic anemia-B-cell immunodeficiency-developmental delay-periodic fever syndrome (SIDF)	1	29170023
DCBLD2	RCM	DCBLD2-related syndrome	1	34145321
ARV1	DCM	Developmental and epileptic encephalopathy 38 (DEE38)	1	35227294
MDH2	DCM	Developmental and epileptic encephalopathy 51	2	36420423; 34766628
DNAJC19	DCM	Dilated cardiomyopathy with ataxia syndrome (DCMA)	7	35611801; 34580891; 32046906; 27928778; 22797137; 17244376; 16055927
INSR	HCM	Donohue syndrome / Leprechaunism	7	34965699; 33224016; 33048476; 29483803; 24498630; 23229189; 22768670
EEF1A2	DCM	EEF1A2-related syndrome	1	28911200
FBXL4	HCM	Encephalomyopathic mtDNA depletion syndrome 13 (MTDPS13)	3	34602956; 32870709; 31442532
COL7A1	DCM	Epidermolysis bullosa dystrophica	1	17553043
PLEC	CM	Epidermolysis bullosa simplex with muscular dystrophy (EBS-MD)	4	27121971; 25454730; 20016501; 12071635
TTPA	CM	Familial isolated vitamin E deficiency	1	9463307
FNIP1	HCM	FNIP1 deficiency related agammaglobulinemia	2	32905580; 32181500
LRPPRC	CM	French Canadian Leigh syndrome	1	26510951
CTSA	CM	Galactosialidosis	1	36341164
GALE	DCM	GALE deficiency	1	28247339
ANTXR1	DCM	GAPO syndrome	1	34321146
GARS1	LVNC	GARS1-related syndrome	1	24669931
GBA	CM	Gaucher disease	2	35254599; 31026225
GYS1	HCM	Glycogen storage disease 0	1	17928598
AGL	CM	Glycogen storage disease type III	15	32222031; 30916492; 26984562; 26885414; 25827695; 25451950; 23649758; 23430490; 23207808; 20490926; 18924225; 18717245; 17895567; 16705713; 11977176
GLB1	CM	GM1-gangliosidosis	2	20920281; 10737981
HMGCL	LVNC	HMG-CoA lyase deficiency	1	25708061
PREPL/SLC3A1	DCM	Hypotonia-cystinuria syndrome	1	29627929
ITPA	DCM	ITPA related epileptic encephalopathy	3	35098521; 30856165; 30816001
UBR1	DCM	Johanson-Blizzard syndrome	1	19006206
KARS1	HCM	KARS1-related syndrome	2	27891585; 26741492
KAT2B	CM	KAT2B-related syndrome	1	29768408
MYO18B	CM	Klippel-Feil syndrome 4	2	33179433; 27858739
LETM1	CM	LETM1-related syndrome	1	36055214
RNF220	CM	Leukodystrophy, hypomyelinating, 23	1	33964137
CAV3	DCM	Limb-girdle muscular dystrophy 1C	1	18253147
SGCG	DCM	Limb-girdle muscular dystrophy 2C/R5	3	33051934; 32875335; 10942431
SGCA	DCM	Limb-girdle muscular dystrophy 2D/R3	4	35040091; 33051934; 32875335; 9505924
SGCB	DCM	Limb-girdle muscular dystrophy 2E/R4	5	36077211; 33051934; 32875335; 23349452; 10662809
SGCD	DCM	Limb-girdle muscular dystrophy 2F/R6	2	34515763; 32875335
ANO5	DCM	Limb-girdle muscular dystrophy 2L/R12	2	23663589; 23041008
TRAPPC11	CM	Limb-girdle muscular dystrophy 2S/R18	1	34648194
LIMS2	DCM	Limb-girdle muscular dystrophy 2W	1	25589244
TOR1AIP1	DCM	Limb-girdle muscular dystrophy 2Y	3	27342937; 25425325; 24856141
LAMA2	DCM	Limb-girdle muscular dystrophy R23	3	35989179; 35731920; 27932089
MLYCD	CM	Malonyl-CoA decarboxylase deficiency	7	34884438; 33745485; 28781843; 22778304; 20549361; 12955715; 11550227
MCM10	RCM	MCM10 deficiency	1	33712616
CHKB	DCM	Megaconial congenital muscular dystrophy	3	33623274; 27123443; 26855408
XRCC4	DCM	Microcephalic primordial dwarfism	2	32524007; 25872942
NDUFAF1	HCM	Mitochondrial complex I deficiency, nuclear type 11	1	21931170
NDUFAF4	CM	Mitochondrial complex I deficiency, nuclear type 15	2	32949790; 18179882
ACAD9	HCM	Mitochondrial complex I deficiency, nuclear type 20	8	37240454; 33204590; 32870709; 30025539; 28070495; 27438479; 26826406; 23996478
NDUFA13	HCM	Mitochondrial complex I deficiency, nuclear type 28	1	32722639
TMEM126B	HCM	Mitochondrial complex I deficiency, nuclear type 29	1	27374774
NDUFS7	CM	Mitochondrial complex I deficiency, nuclear type 3	1	15576045
NDUFB8	HCM	Mitochondrial complex I deficiency, nuclear type 32	1	29429571
NDUFB10	CM	Mitochondrial complex I deficiency, nuclear type 35	1	28040730
NDUFS2	HCM	Mitochondrial complex I deficiency, nuclear type 6	2	22036843; 11220739
NDUFV2	HCM	Mitochondrial complex I deficiency, nuclear type 7	2	26008862; 12754703
NDUFB7	HCM	Mitochondrial complex I deficiency, nuclear type NDUFB7-related	1	33502047
SDHAF1	CM	Mitochondrial complex II deficiency, nuclear type 2	1	34289436
BCS1L	HCM	Mitochondrial complex III deficiency, nuclear type 1	1	37001142
UQCRFS1	HCM	Mitochondrial complex III deficiency, nuclear type 10	1	31883641
COX6A2	CM	Mitochondrial complex IV deficiency, nuclear type 18	1	31155743
SCO2	HCM	Mitochondrial complex IV deficiency, nuclear type 2	13	20159436; 19879173; 19353847; 18924171; 17187620; 16765077; 16326995; 15499950; 15210538; 14994243; 11673586; 10805329; 10749987
COX16	HCM	Mitochondrial complex IV deficiency, nuclear type 22	1	33169484
COX10	HCM	Mitochondrial complex IV deficiency, nuclear type 3	2	30588737; 12928484
SCO1	HCM	Mitochondrial complex IV deficiency, nuclear type 4	1	19295170
COX15	HCM	Mitochondrial complex IV deficiency, nuclear type 6	2	32232962; 12474143
COA5	CM	Mitochondrial complex IV, deficiency, nuclear type 9	1	21457908
TMEM70	CM	Mitochondrial complex V (ATP synthase) deficiency, nuclear type 2	9	30899493; 26550569; 25326274; 24740313; 24485043; 23235116; 22433607; 21147908; 20920610
ATP5PO	HCM	Mitochondrial complex V deficiency, ATP5PO-related	1	35621276
OPA1	HCM	Mitochondrial DNA depletion syndrome-14	1	26561570
GNPTAB	DCM	Mucolipidosis type II / Pseudo-Hurler polydystrophy	2	30610051; 15633164
IDUA	DCM	Mucopolysaccharidosis type I	1	35664514
SGSH	DCM	Mucopolysaccharidosis type IIIA (Sanfilippo A)	1	27896117
TRIM37	CM	Mulibrey nanism	2	36742244; 35220664
BOLA3	HCM	Multiple mitochondrial dysfunction syndrome (MMDS)	4	30302924; 29501406; 26741492; 22562699
DPM3	CM	Muscular dystrophy-dystroglycanopathy (limb-girdle), type C, 15	1	35932216
ISCU	CM	Myopathy with deficiency of succinate dehydrogenase and aconitase	1	19567699
PUS1	CM	Myopathy-lactic acidosis-sideroblastic anemia 1 (MLASA1)	1	26556812
YARS2	CM	Myopathy-lactic acidosis-sideroblastic anemia 2 (MLASA2)	2	35393742; 23918765
MYPN	CM	MYPN-related congenital myopathy with hanging big toe	1	31133047
ANKS6	HCM	Nephronophthisis 16	1	31635528
SHMT2	HCM	Neurodevelopmental disorder with cardiomyopathy, spasticity, and brain abnormalities (NEDCASB)	1	33015733
LZTR1	HCM	Noonan syndrome 2	5	34184824; 32623905; 30732632; 30368668; 29469822
PARS2	DCM	PARS2-assoiated mitochondrial cytopathy	2	32514400; 29410512
PEX12	CM	PEX-12 associated Zellweger syndrome spectrum	1	33123925
POLG	CM	POLG-related disorders	4	22334187; 21654874; 20837861; 15477547
POMT1	DCM	POMT1-related congenital and limb-girdle muscular dystrophy	1	22549409
EXOSC1	DCM	Pontocerebellar hypoplasia, type 1F	1	37024942
RARS2	CM	Pontocerebellar hypoplasia type 6	1	26083569
ATAD3A	HCM	Pontocerebellar hypoplasia, hypotonia, and respiratory insufficiency syndrome, neonatal lethal	5	37095554; 33845882; 32004445; 31727539; 27640307
PPCDC	DCM	PPCDC-related syndrome	1	36564894
NEK8	HCM	Renal-hepatic-pancreatic dysplasia 2	1	30384889
SARS1	CM	SARS1-related syndrome	1	34570399
NAGA	CM	Schindler disease	1	17171432
AGK	CM	Sengers syndrome	10	36759750; 34948281; 34274418; 34164355; 33120694; 32870709; 31303091; 29682452; 28868593; 23266196
NEU1	DCM	Sialidosis	1	36873090
SYNE1	CM	Spinocerebellar ataxia, autosomal recessive 8	1	30573412
STX4	DCM	STX4-related syndrome	1	35599850
SUCLG1	HCM	Succinate-CoA ligase deficiency	1	26475597
STRA6	LVNC	Syndromic microphthalmia-9 (MCOPS9)	1	32597569
TANGO2	CM	TANGO2 deficiency disorder	1	35568137
TALDO1	CM	Transaldolase deficiency	2	25388407; 15877206
HADHA	CM	Trifunctional protein deficiency	6	35677112; 25888220; 18485779; 10789927; 9003853; 7738175
HADHB	CM	Trifunctional protein deficiency	6	35782614; 26070998; 23430487; 19880769; 12548384; 9259266
TKFC	DCM	Triokinase and FMN cyclase deficiency syndrome	1	32004446
TULP3	HCM	TULP3-related ciliopathy	1	35397207
FAH	HCM	Tyrosinemia type 1	1	24016420
EPG5	CM	Vici syndrome	17	36410285; 36204321; 34405433; 34264147; 32558422; 31333218; 31226715; 30152144; 29983806; 29681093; 29159459; 28748650; 28615637; 28168853; 26917586; 26482670; 23222957
POMT2	LVNC	Walker-Warburg syndrome (WWS)	1	28980384
WFS1	DCM	Wolfram syndrome 1	1	36967753

## Sheet: S4
Supplementary Table 4: For the 13 genes with replicated association for recessive cardiomyopathy and the pathogenic variants are predominantly protein truncating variants - loss-of-function constraint metrics from gnomAD (pLI and LOEUF) and s_het (https://www.biorxiv.org/content/10.1101/2023.05.19.541520v1), along with numbers of individuals with homozygous or compound heterozygous loss-of-functi…
Gene	pLI	LOEUF	s_het (posterior mean)	gnomAD			Uk Biobank		PROMIS (n=10,503)	British Pakistani (n=3,222)	Comments
				Hom pLOF v2 (n=125,748)	Hom pLOF v3 (n=57,344)	pLOF co-occurrence v2	Hom pLOF (n=454,162)	Comp het pLOF (n=452,644)
ALPK3	0	0.91	0.00356061	0	0	0	0	0	0	0	Excludes variants in old transcript first transcript (now considered an invalid exon)
BAG5	0	1.16	0.00584969	0	0	0	0	0	0	0
CAP2	0.7	0.41	0.0393258	0	0	0	0	0	0	0
JPH2	0	0.78	0.0131048	0	0	0	0	0	0	0
KLHL24	0	0.65	0.0492069	0	0	0	0	0	0	0
LDB3	0	0.68	0.00796923	0	0	0	0	0	0	0
LMOD2	0	0.86	0.00374047	0	0	0	0	0	0	0
MYZAP	0	1.24	0.00167591	0	0	0	0	0	0	0
NRAP	0	1	0.00035099	0	0	2 (in cis)	0	0	0	1	NM_198060:c.1740+2T>C - only a PTV in some NRAP transcripts - See Figure S1. gnomAD also includes 2 low confidence and 1 NMD-competent homozygous variants.
PLEKHM2	0	0.54	0.0365903	0	0	0	0	0	0	0
PPP1R13L	0.03	0.49	0.0298103	0	0	2 (in cis)	0	0	0	0
SLC30A5	0.07	0.46	0.0296847	0	0	0	0	0	0	0
TRIM63	0	1.47	0.00050889	0	0	0	0	0	0	0

## Sheet: S5
Supplementary Table 5: Details of published cases with biallelic variants in established autosomal dominant sarcomeric HCM (DCM) genes. For each gene, these are classified into biallelic non-truncating, biallelic truncating and biallelic mixed (i.e. compound heterozygotes with one truncating and one non-truncating variant). For MYBPC3, the p.Glu258Lys variant is classified as truncating due to it…
Gene	VarClass	Variant(s)	Zygosity	Pubmed	First Author	Year	Phenotype	Age of onset (years)	Sex	Outcome	Age of outcome (years)	Heterozygous relatives	Comments
MYBPC3	Biallelic non-truncating	c.2618C>A (p.Pro873His)	Homozygous	12951062	Nanni L	2003	HCM	27	M	Alive	27	-
MYBPC3	Biallelic non-truncating	c.2429G>A (p.Arg810His)	Homozygous	12951062	Nanni L	2003	HCM	39	M	Alive	39	-
MYBPC3	Biallelic non-truncating	c.1880C>T (p.Ala627Val)	Homozygous	16004897	Garcia-Castro M	2005	HCM	16	M	Alive	47	Mother (75) was healthy but echo showed LVH (13mm). Nephew (28) was unaffected.	Sister (50) with homozygous variant had HCM (17mm, age of diagnosis unknown), sister (37) with homozygous variant apparently healthy.
MYBPC3	Biallelic non-truncating	c.2618C>A (p.Pro873His), c.2234A>G (p.Asp745Gly)	Comp het	16199542	Ingles J	2005	HCM	29	M	Alive	29	-
MYBPC3	Biallelic non-truncating	c.1624G>C (p.Glu542Gln), c.2552C>T (p.Ala851Val)	Comp het	16199542	Ingles J	2005	HCM	34	M	Alive	34	-
MYBPC3	Biallelic non-truncating	c.1504C>T (p.Arg502Trp), c.2573G>A (p.Ser858Asn)	Comp het	20378854	Saltzman AJ	2010	HCM	6	F	Alive	6	-
MYBPC3	Biallelic non-truncating	c.1504C>T (p.Arg502Trp), c.1624G>C (p.Glu542Gln)	Comp het	20378854	Saltzman AJ	2010	HCM	5	M	Alive	6	Mother (p.Glu542Gln) unaffected.
							HCM	2	M	Death	5
MYBPC3	Biallelic non-truncating	c.1504C>T (p.Arg502Trp), c.442G>A (p.Gly148Arg)	Comp het	20378854	Saltzman AJ	2010	HCM	12	F	Alive	12	Father (p.Gly148Arg) affected
							HCM	6	M	Death	10
							HCM	8	F	Alive	8
MYBPC3	Biallelic non-truncating	c.2460C>T (p.Arg820Trp)	Homozygous	20542340	Ripoll Vera T	2010	HCM/LVNC	43	F	Alive	43	Parents (81, 86), sister (31), children/nephews (30, 25, 23, 20, 14) unaffected.	Brother had SCD at 47 years (genotype unknown).
							DCM/LVNC	51	M	Alive	51
MYBPC3	Biallelic non-truncating	c.1469G>T (p.Gly490Val)	Homozygous	23840593	Wang Y	2013	HCM	21	M	Alive	21	All relatives unaffected (71, 62, 44, 42, 37, 8).
							HCM	19	M	Alive	19
MYBPC3	Biallelic non-truncating	c.2285T>A (p.Val762Asp), c.2459G>A (p.Arg820Gln)	Comp het	25281569	Hodatsu A	2014	HCM	11	F	Alive	11		p.Val762Asp present in 19 HCM probands in the study, 16 without other variants (i.e. heterozygous).
MYBPC3	Biallelic non-truncating	c.1624G>C (p.Glu542Gln), c.1828G>C (p.Asp610His)	Comp het	28538763	Rafael JF	2017	HCM	17	M	Alive	17	All relatives unaffected (59, 40, 39, 35, 29, 8).
MYBPC3	Biallelic non-truncating	c.2618C>A (p.Pro873His)	Homozygous	29663722	Kissopoulou A	2018	HCM	38	M	Transplant	56	Seven relatives unaffected (52, 43, 29, 25, 20, 16, 10).
MYBPC3	Biallelic non-truncating	c.2711_2737del (p.Tyr904_Gly912del)	Homozygous	33101033	Blagova O	2020	Diagnosed with DCM at 4 years, developed mixed dilated/hypertrophic phenotype, biventricular heart failure at 27 years.	4	M	Alive	27	Mother unaffected
MYBPC3	Biallelic non-truncating	c.3197C>G (p.Pro1066Arg)	Homozygous	35888124	Rodríguez-López R	2022	HCM	26	F	Alive	35	Father (also with MYH7:p.Gly1931Cys) had HCM. Mother and sister unaffected.
MYBPC3	Biallelic non-truncating	c.2908C>T (p.Arg970Trp)	Homozygous	37431535	Allouba M	2023	HCM	40	M	Alive	49
MYBPC3	Biallelic non-truncating	c.2458C>G (p.Arg820Gly)	Homozygous	37431535	Allouba M	2023	HCM	-	F
MYBPC3	Biallelic non-truncating	c.2441_2443delAGA (p.Lys814del)	Homozygous	37431535	Allouba M	2023	HCM	16	F	Alive	21
MYBPC3	Biallelic non-truncating	c.3676C>T (p.Arg1226Cys)	Homozygous	37431535	Allouba M	2023	HCM	42	M
MYBPC3	Biallelic non-truncating	c.2618C>A (p.Pro873His)	Homozygous	37431535	Allouba M	2023	HCM	32	M	Alive	51
MYBPC3	Biallelic non-truncating	c.1321G>A (p.Glu441Lys)	Homozygous	37431535	Allouba M	2023	HCM	44	M
MYBPC3	Biallelic non-truncating	c.1321G>A (p.Glu441Lys)	Homozygous	37431535	Allouba M	2023	HCM	40	M	Alive	49
MYBPC3	Biallelic non-truncating	c.1504C>T (p.Arg502Trp)	Homozygous	37092670	Peña F	2023	HCM	2	F	Transplant	3	Parents unaffected.
MYBPC3	Biallelic mixed	c.226C>T (p.Gln76*), c.770A>C (p.His257Pro)	Comp het	12707239	Richard P	2003	HCM	24	-	Alive	24	11 relatives unaffected (by echo)
							HCM	14	-	Alive	14	-
MYBPC3	Biallelic mixed	c.3776del (p.Gln1259fs), c.3599T>C (p.Leu1200Pro)	Comp het	20031619	Dellefave LM	2009	HCM/LVNC	0	M	Death	0.17	Mother (c.3776del) had LV systolic dysfunction and hypertrabeculation.
MYBPC3	Biallelic mixed	c.442G>A (p.Gly148Arg), c.2373dup (p.Trp792Valfs*41)	Comp het	20530761	Hoedemaekers YM	2010	LVNC	7	H	Transplant	7.5	Father (p.Gly148Arg) had LVNC, paternal grandfather (p.Gly148Arg) had HCM at 76 years, paternal uncle (p.Gly148Arg) unaffected at 49 years, mother (c.2373dup) unaffected, maternal grandfather (c.2373dup) had HCM.
MYBPC3	Biallelic mixed	c.456del (p.Ile154fs), c.2128G>A (p.Glu710Lys)	Comp het	21959974	Bashyam MD	2012	HCM	40	M	Alive	40	-
MYBPC3	Biallelic mixed	c.2285T>A (p.Val762Asp), c.2067+1G>A	Comp het	25281569	Hodatsu A	2014	HCM	52	M	Alive	52		p.Val762Asp present in 19 HCM probands in the study, 16 without other variants (i.e. heterozygous).
							HCM	20	F	Alive	20
MYBPC3	Biallelic mixed	c.2864_2865del (p.Pro955fs), c.1513_1515del (p.Lys505del)	Comp het	24602869	Schaefer E	2014	LVNC/HCM	0.42	F	Death	0.5	Mother (p.Lys505del) unaffected, maternal grandmother diagnosed with HCM (13mm). Father (c.2864_2865del) diagnosed with HCM (22mm) after child's death, paternal grandmother diagnosed with HCM at 18 years.
MYBPC3	Biallelic mixed	c.659A>G (p.Tyr220Cys), c.772G>A (p.Glu258Lys)	Comp het	29524613	Zhou N	2018	HCM	12	M	Alive	12	Parents (37, 35) unaffected, maternal grandmother (p.Glu258Lys) affected at 60 years (16mm).
MYBPC3	Biallelic mixed	c.873delG (p.Ile292Phefs*8), c.3G>A (p.Met1?)	Comp het	29524613	Zhou N	2018	HCM	5	M	Alive	17	Parents (45, 42) unaffected.
							HCM	17	F	Alive	17
MYBPC3	Biallelic mixed	c.1789C>T (p.Arg597Trp), c.3033delG (p.Gln1012Serfs*8)	Comp het	30896616	Chen X	2019	HCM	12	M	Alive	12	Parents and grandparents unaffected
MYBPC3	Biallelic mixed	c.2572A>C (p.Ser858Arg), MYBPC3 gene deletion	Comp het	30924982	Kolokotronis K	2019	DCM/LVNC	0.08	F	Death	5	-
MYBPC3	Biallelic mixed	c.592G>T (p.Asp198Tyr), c.2373dup (p.Trp792Valfs*41)	Comp het	33849460	Hartung B	2021	SCD with massively enlarged heart with endomyocardial fibroelastosis.	0.46	F	Death	0.46	Parents and sister unaffected.
MYBPC3	Biallelic mixed	c.1928-2A>G, c.3314C>A(p.Ala1105Asp)	Comp het	35838873	Janin A	2022	DCM	13	F	Alive	13	-
MYBPC3	Biallelic truncating	c.226C>T (p.Gln76*)	Homozygous	12707239	Richard P	2003	HCM	0.75	-	Death	0.75	-
MYBPC3	Biallelic truncating	c.1624+1G>A, c.2373dup (p.Trp792fs)	Comp het	16679492	Lekanne Deprez RH	2006	HCM	0	F	Death	0.1	Mother (c.2373dup) unaffected. Father (c.1624+1G>A) asymptomatic but diagnosed with HCM by CMR.
MYBPC3	Biallelic truncating	c.2827C>T (p.Arg943*), c.3288del (p.Glu1096fs)	Comp het	16679492	Lekanne Deprez RH	2006	HCM/VSD	0.04	M	Death	0.12	Parents unaffected.
MYBPC3	Biallelic truncating	c.3330+2T>G	Homozygous	17937428	Xin B	2007	HCM/VSD	0	-	Death/Transplant	<1	Parents unaffected.	23 affected infants, 3 genetically tested (2 male, 1 female), limited data on families.
MYBPC3	Biallelic truncating	c.3330+2T>G	Homozygous	18467358	Zahka K	2008	HCM/VSD	0.08	-	Death	0.12	-
MYBPC3	Biallelic truncating	c.3330+2T>G	Homozygous	18467358	Zahka K	2008	HCM	0.58	-	Death	0.58	-
MYBPC3	Biallelic truncating	c.3330+2T>G	Homozygous	18467358	Zahka K	2008	HCM/VSD	0	-	Transplant	0.12	-
MYBPC3	Biallelic truncating	c.3330+2T>G	Homozygous	18467358	Zahka K	2008	HCM	0.25	-	Transplant	0.58	-
MYBPC3	Biallelic truncating	c.3330+2T>G	Homozygous	18467358	Zahka K	2008	HCM/VSD	0	-	Death	0.1	-
MYBPC3	Biallelic truncating	c.3330+2T>G	Homozygous	18467358	Zahka K	2008	HCM	0.42	-	Transplant	0.75	-
MYBPC3	Biallelic truncating	c.3330+2T>G	Homozygous	18467358	Zahka K	2008	HCM	0.17	-	Transplant	0.25	-
MYBPC3	Biallelic truncating	c.3330+2T>G	Homozygous	18467358	Zahka K	2008	HCM	0.06	-	Death	0.5	-
MYBPC3	Biallelic truncating	c.3330+2T>G	Homozygous	18467358	Zahka K	2008	HCM/PDA/ASD	0.04	-	Death	0.33	-
MYBPC3	Biallelic truncating	c.3330+2T>G	Homozygous	18467358	Zahka K	2008	HCM/VSD	0	-	Transplant	0.33	-
MYBPC3	Biallelic truncating	c.2827C>T (p.Arg943*)	Homozygous	19858127	Tajsharghi H	2010	HCM/skeletal myopathy	0.15	F	Death	-	-
MYBPC3	Biallelic truncating	c.772G>A (p.Glu258Lys), c.805-1G>A	Comp het	22907696	Marziliano N	2012	HCM	0	F	Death	0.08	Father (p.Glu258Lys) diagnosed with HCM at 24 years. Mother (c.805-1G>A) diagnosed with HCM at 23 years.
							HCM	0	M	Death	0.01
MYBPC3	Biallelic truncating	c.2827C>T (p.Arg943*), c.2373dup (p.Trp792fs)	Comp het	25335496	Wessels MW	2015	HCM/ASD	0.1	M	Death	0.23	Mother (c.2373dup) developed moderate LVH (14mm) after 7 years. Father (p.Arg943*) had repolarisation abnormalities and developed mild LVH (12mm) after 7 years.
MYBPC3	Biallelic truncating	c.2827C>T (p.Arg943*), c.2373dup (p.Trp792fs)	Comp het	25335496	Wessels MW	2015	HCM/VSD	0.08	M	Death	0.23	-
MYBPC3	Biallelic truncating	c.2373dup (p.Trp792fs)	Homozygous	25335496	Wessels MW	2015	HCM/OFO	0.13	F	Death	0.23	Father (38) had slightly reduced ECG voltages. Mother (41) had borderline LVH (11mm). Cousin died of SCD due to HCM.
MYBPC3	Biallelic truncating	c.2827C>T (p.Arg943*)	Homozygous	25335496	Wessels MW	2015	HCM/ASD	0.12	F	Death	0.13	Mother diagnosed with postpartum HCM with diastolic dysfunction at age 26. Father had normal echo but right bundle branch block on ECG.
MYBPC3	Biallelic truncating	c.2373dup (p.Trp792Valfs*41), c.2827C>T (p.Arg943*)	Comp het	30742251	Alsters S	2019	HCM	0.17	F	Death	0.17	Parents unaffected.
MYBPC3	Biallelic truncating	c.1906_1906insA (p.Ile636Leufs*27)	Homozygous	32870709	Al-Hassnan ZN	2020	HCM	0.25	M	Alive	8	-
MYBPC3	Biallelic truncating	c.2610_2611dupC (p.Ser871Glnfs*13), c.2864_2865delCT (p.Pro955Argfs*95)	Comp het	36252119	Bagnall R	2022	DCM	1	F	Transplant	-	-
MYBPC3	Biallelic truncating	c.1558G>T (p.Glu520*)	Homozygous	37431535	Allouba M	2023	HCM	0	M	Death	11
MYBPC3	Biallelic truncating	c.1227-2A>G	Homozygous	37431535	Allouba M	2023	HCM	25	F	Alive	38		Progression to DCM (burnt out myocardium), myectomy at 29 years. Variant is predicted by SpliceAI to lead to an inframe insertion of 33 intronic bases rather than act as a truncating variant.
MYBPC3	Biallelic truncating	c.1224-52G>A	Homozygous	36980931	Szulik MW	2023	HCM	0.08	F	Transplant	0.33	Parents (40, 29) unaffected.	Also had homozygous SMYD1:p.Asn101Ser variant (gene implicated in cardiomyopathy but status uncertain).
							HCM	0	M	Transplant	0.75
MYH7	Biallelic non-truncating	c.2803G>A (p.Glu935Lys)	Homozygous	7909436	Nishi H	1994	HCM	25	M	Death	31	Parents and sister had LVH but were asymptomatic.
							HCM	32	M	Death	34
MYH7	Biallelic non-truncating	c.2155C>T (p.Arg719Trp) / c.1045A>G (p.Met349Thr)	Comp het	9544842	Jeschke B	1998	HCM	6.5	M	-	-	Six carriers of p.Met349Thr were unaffected.	p.Arg719Trp was a de novo variant in the proband.
MYH7	Biallelic non-truncating	c.2605C>G (p.Arg869Gly)	Homozygous	10900182	Richard P	2000	HCM	12	F	Alive	29	Father asymptomatic with mild LVH, mother had mild HCM until 60 years when she developed atrial fibrillation.
							HCM	17	F	Alive	25
MYH7	Biallelic non-truncating	c.632C>T (p.Pro211Leu) / c.1988G>A (p.Arg663His)	Comp het	12820698	Mohiddin SA	2003	HCM	63	M	Alive	76	Two siblings (comp het and Arg663His only) subsequently diagnosed with HCM.
MYH7	Biallelic non-truncating	c.1207C>T (p.Arg403Trp)	Homozygous	15010274	Keller DI	2004	HCM	Adolescence	M	Transplant	39	-
MYH7	Biallelic non-truncating	c.619A>C (p.Lys207Gln)	Homozygous	15528230	Alpert NR	2005	HCM	47	M	Alive	80	Father died in mid-40s with history suggestive of HCM (genotype not confirmed). Sister diagnosed with HCM at 80 years. No evidence of HCM in children and grandchildren (46, 43, 40, 18, 15, 14, 13, 9).
MYH7	Biallelic non-truncating	c.5647G>A (p.Glu1883Lys)	Homozygous	17372140	Tajsharghi H	2007	HCM / Myosin storage myopathy	26	F	Death	57
							HCM / Myosin storage myopathy	25	M	Death	32
							HCM / Myosin storage myopathy	44	M	Alive	44
MYH7	Biallelic non-truncating	c.2334C>? (p.Asp778Glu)	Homozygous	21896538	Garcia-Pavia P	2011	HCM	5	M	Death	21	Sister and half-brother affected, mother had SCD at 39 years.
MYH7	Biallelic non-truncating	c.5458C>T (p.Arg1820Trp)	Homozygous	25666907	Yüceyar N	2015	Myosin storage myopathy and DCM	28	M	Alive	56	-
							Myosin storage myopathy	33	M	Alive	52
MYH7	Biallelic non-truncating	c.5134C>T (p.Arg1712Trp)	Homozygous	31130376	Beecroft SJ	2019	Myopathy (normal cardiac function)	13	F	Alive	21	Parents unaffected	Consanguineous family of Middle Eastern origin.
							Myopathy (normal cardiac function)	13	M	Alive	13
MYH7	Biallelic non-truncating	c.2081G>A (p.Arg694His) / c.4985G>A (p.Arg1662His)	Comp het	31638223	Wang B	2019	HCM	59	M	Alive	-	One affected child (p.Arg694His), two unaffected children (p.Arg694His and p.Arg1662His).
MYH7	Biallelic non-truncating	c.1219G>T (p.Gly407Cys) / c.4348G>A (p.Asp1450Asn)	Comp het	31638223	Wang B	2019	HCM	15	M	Alive	-	Father (p.Gly407Cys) affected, mother (p.Asp1450Asn) unaffected.
MYH7	Biallelic non-truncating	c.2631G>? (p.Met877Ile) / c.3134G>A (p.Arg1045His)	Comp het	31638223	Wang B	2019	HCM	23	M	Alive	-	Parents affected
MYH7	Biallelic non-truncating	c.2360G>A (p.Arg787His) / c.5561C>T (p.Thr1854Met)	Comp het	31638223	Wang B	2019	HCM	30	M	Alive	-	-	p.Arg787His has gnomAD SAS frequency of 0.0013.
MYH7	Biallelic non-truncating	c.5122G>A (p.Glu1708Lys)	Homozygous	37431535	Allouba M	2023	HCM	17	M	Alive	22		Myectomy at 17 years.
MYH7	Biallelic non-truncating	c.4258C>T (p.Arg1420Trp)	Homozygous	37431535	Allouba M	2023	HCM	34	M	Alive	39		Myectomy at 39 years.
MYH7	Biallelic non-truncating	c.3622G>C (p.Asp1208His)	Homozygous	37431535	Allouba M	2023	HCM	27	F	Alive	34		Myectomy at 27 years.
MYH7	Biallelic non-truncating	c.1064C>T (p.Ala355Val)	Homozygous	37431535	Allouba M	2023	HCM	11	M	Alive	16		Myectomy at 11 years.
MYH7	Biallelic non-truncating	c.925G>A (p.Asp309Asn)	Homozygous	37431535	Allouba M	2023	HCM	19	M	Alive	27
MYH7	Biallelic non-truncating	c.3149G>A (p.Arg1050Gln)	Homozygous	35838873	Janin A	2022	LVNC	4	M	Alive	4	-
MYH7	Biallelic non-truncating	c.2389G>A (p.Ala797Thr) / c.2420G>A	Comp het	36252119	Bagnall R	2022	HCM	16	F	Alive	-	-
MYH7	Biallelic non-truncating	c.481G>A (p.Ala161Thr)	Homozygous	34752814	Collyer J	2022	LVNC	? (young boy)	M	Alive	-	Mother unaffected, father not genotyped.	Homozygous brother not affected (age unknown).
MYH7	Biallelic non-truncating	c.1325G>A (p.Arg442His) / c.3866G>A (p.Arg1289Gln)	Comp het	37240454	Monda E	2023	DCM and myopathy	27	F	Alive	27	Mother and brother (p.Arg442His) had DCM, brother (p.Arg1289Gln) had DCM, father/nephew (p.Arg1289Gln) unffected, son/daughter (p.Arg442His) unaffected.	Sister with both variants has a similar cardiac phenotype.
MYH7	Biallelic non-truncating	c.3424G>A (p.Glu1142Lys)	Homozygous	36593836	Serra W	2023	HCM	17	M	Alive	17	Father and brother had HCM, mother had mild LV hypertrophy.
MYH7	Biallelic mixed	c.4699C>T (p.Gln1567*) / c.4664A>G (p.Glu1555Gly)	Comp het	31130376	Beecroft SJ	2019	Myopathy (normal cardiac function)	1.25	F	Alive	30	-
MYH7	Biallelic mixed	c.1207C>T (p.Arg403Trp) / c.1000-1G>A	Comp het	30924982	Kolokotronis K	2019	HCM/LVNC	14	M	Alive	21	Mother (p.Arg403Trp) had mild LVH at 50 years.
MYH7	Biallelic mixed	c.130C>T (p.Gln44*) / c.5029C>T (p.Arg1677Cys)	Comp het	30924982	Kolokotronis K	2019	LVNC	32	M	Alive	36	Mother (67 years, p.Arg1677Cys) had mild septal hypertrophy. Father (65 years, p.Gln44*) unaffected.
				30924982	Kolokotronis K	2019	LVNC	33	M	Alive	33
MYH7	Biallelic truncating	c.5769delG (p.Ser1924AlafsTer9)	Homozygous	37431535	Allouba M	2023	HCM	75	M	Death	79	-
TNNI3	Biallelic non-truncating	c.5C>T (p.Ala2Val)	Homozygous	15070570	Murphy RT	2004	DCM	27	M	Transplant	28	Parents and sibling unaffected
							DCM	29	F	-	-
TNNI3	Biallelic non-truncating	c.484C>T (p.Arg162Trp)	Homozygous	23270746/36252119	Gray B / Bagnall R	2013/2022	HCM	17	F	Transplant	-	Parents (40s) and siblings (21, 9) unaffected
							HCM	15	M	-	-
TNNI3	Biallelic non-truncating	c.586G>C (p.Asp196His)	Homozygous	30953456	Pantou MP	2019	RCM	41	F	Alive	52	Parents (72, 75, 3rd cousins), sibling (55), children (5, 13, 21, 21) all unaffected
							RCM	45	F	Alive	52
							HCM	42	M	Alive	49
TNNI3	Biallelic non-truncating	c.5C>T (p.Ala2Val)	Homozygous	32870709	Al-Hassnan ZN	2020	DCM	4	M	Transplant	5	-
TNNI3	Biallelic non-truncating	c.485G>T (p.Arg162Leu)	Homozygous	37431535	Allouba M	2023	HCM	13	M	Death	15		Patient died suddenly at 15 yrs and carried 2 het variants CSRP3:p.Arg146Cys & MYH7:p.p.Gly1154Ser
TNNI3	Biallelic non-truncating	c.5C>T (p.Ala2Val)	Homozygous	36252119	Bagnall R	2022	DCM	4	F	Transplant	-	-
TNNI3	Biallelic truncating	c.150G>A (p.Lys50Lys)	Homozygous	28359509	Belkaya S	2017	Acute myocarditis	3	F	Death	3.5	Parents unaffected	Effect on splicing demonstrated in paper (SpliceAI:DL=0.56, DG=0.26).
TNNI3	Biallelic truncating	Exon 8 deletion	Homozygous	30395933	Streff H	2019	DCM	1.2	F	Death	1.6	-	Complex phenotype due to a large 11kb deletion - Amish nemaline myopathy (due to TNNT1 deletion) and DCM (due to TNNI3 exon 8 deletion).
TNNI3	Biallelic truncating	c.24+2T>A	Homozygous	31568572	Kühnisch J	2019	LVNC	1	F	Death	1.3	-	Brother died (genotype unknown).
TNNI3	Biallelic truncating	c.204delG (p.Arg69Alafs*8)	Homozygous	31568572	Kühnisch J	2019	DCM	1.2	M	Transplant	1.8	Parents unaffected
TNNI3	Biallelic truncating	c.24+2T>A	Homozygous	32870709	Al-Hassnan ZN	2020	DCM	2	M	Alive	2	-
TNNI3	Biallelic truncating	c.24+2T>A	Homozygous	35050212	Pezzoli L	2021	DCM	1	F	-	-	-
TNNI3	Biallelic truncating	c.204delG (p.Arg69Alafs*8)	Homozygous	35050212	Pezzoli L	2021	DCM	0.75	F	-	-	-
TNNI3	Biallelic truncating	c.204delG (p.Arg69Alafs*8)	Homozygous	35050212	Pezzoli L	2021	DCM	0.83	F	-	-	-
TNNI3	Biallelic truncating	c.204delG (p.Arg69Alafs*8)	Homozygous	35838873	Janin A	2022	DCM	3	F	Transplant	3.2	-
TNNI3	Biallelic truncating	c.150G>A (p.Lys50Lys)	Homozygous	35838873	Janin A	2022	DCM	3	F	Alive	3	Parents (39, 42) unaffected	Minigene assay showed skipping of exon 4.
							DCM	2	F	Transplant	2
TNNI3	Biallelic truncating	c.204delG (p.Arg69Alafs*8)	Homozygous	35838873	Janin A	2022	DCM	0.17	F	Transplant	0.38	Mother (43) unaffected, father (52) didn't report cardiac symptoms but had subnormal LVEF (52%).	Older brother died at 10 months due to DCM.
TNNI3	Biallelic truncating	c.204delG (p.Arg69Alafs*8)	Homozygous	35838873	Janin A	2022	DCM	0.5	M	Death	0.83	Parents (28, 30) unaffected
							DCM	0.58	-	Death	1.08
TNNI3	Biallelic truncating	c.204delG (p.Arg69Alafs*8)	Homozygous	35838873	Janin A	2022	DCM	0.92	F	Death	1.2	-
TNNI3	Biallelic truncating	c.258delC (p.Leu88Trpfs*27)	Homozygous	34036930	Mehaney D	2022	DCM/LVNC	0.5	M	Alive	7	-
TNNI3	Biallelic truncating	c.292C>T (p.Arg98*)	Homozygous	36252119	Bagnall R	2022	DCM	1	M	Transplant	-	-
TNNI3	Biallelic truncating	c.204delG (p.Arg69Alafs*8)	Homozygous	36981019	Sorrentino U	2023	DCM	0.5	M	Transplant	0.66	Parents unaffected
TNNI3	Biallelic truncating	c.292C>T (p.Arg98*)	Homozygous	36981019	Sorrentino U	2023	DCM	0.58	F	Transplant	1	Parents unaffected
TNNI3	Biallelic truncating	c.24G>A (p.Ala8Ala) / Exons 1-8 deletion	Comp het	36565796	Yu T	2023	DCM	1	F	Death	1	Parents unaffected	Effect of synonymous variant on splicing demonstrated in paper usinh Minigene assay (SpliceAI:DL=0.73, DG=0.18).
TNNT2	Biallelic non-truncating	c.536C>T (p.Ser179Phe)	Homozygous	11034944	Ho CY	2000	HCM	17	M	Death	17	Mother and aunt diagnosed with HCM, father unaffected. Three surviving siblings with ECG abnormalities.	Three siblings died - 1 year (after febrile illness), 12 years (during sports), 15 years (after HCM diagnosis) - no genotype data available for all.
TNNT2	Biallelic non-truncating	c.340T>A (p.Phe110Ile)	Homozygous	10965086	Lin T	2000	HCM	54?	M	Alive	54	Father (72), aunts (65, 58) and cousin (41) affected. Five relatives unaffected (43, 37, 34, 12, 6) unaffected.
							HCM	49?	M	Alive	49
TNNT2	Biallelic non-truncating	c.238C>T (p.Pro80Ser), c.328T>A (p.Phe110Ile)	Comp het	22112859	Otsuka H	2012	HCM	10	F	Alive	10	Mother (p.Pro80Ser) developed HCM in adulthood, father (p.Phe110Ile) not affected.
TNNT2	Biallelic non-truncating	c.840G>T (p.Lys280Asn)	Homozygous	30578328	Piroddi N	2019	HCM	23	M	Transplant	26	-
TNNT2	Biallelic mixed	c.452G>T(p.Arg151Leu), c.344_347del(p.Lys115Argfs*66)	Comp het	35838873	Janin A	2022	DCM	14	M	Alive	14	-
TPM1	Biallelic non-truncating	c.835A>C (p.Asn279His)	Homozygous	21823217	Caleshu C	2011	RCM	35	F	Alive	35	Father (75) diagnosed with HCM at 42.
TPM1	Biallelic non-truncating	c.184G>C (p.Glu62Gln), c.842T>C (p.Met281Thr)	Comp het	32882290	Dorsch LM	2021	RCM	9	F	Transplant	12	Father (p.Glu62Gln) had mild LV diastolic dysfunction on echo suggestive of RCM. Mother (p.Met281Thr) asymptomatic but with a mildly enlarged left atrium at 40 years. Maternal uncle was asymptomatic but with mild LVH (13mmm). Cousin of father diagnosed with HCM at 17 years (LVH of 18mm). Other carriers in father's family had stable diastolic dysfunction and atrial dilatation (51–69 years).	Brother died suddenly at 22 months, genotype unknown.
TPM1	Biallelic non-truncating	c.62G>T (p.Arg21Leu)	Homozygous	33642254	Lamounier Junior A	2022	HCM	71	M	Alive	75	-	Founder variant in Spain, homozygotes showed "more pronounced phenotype than simple heterozygous carriers (especially considering the existence of moderate-severe diastolic dysfunction, and ventricular arrhythmias); however, these homozygous carriers showed late onset disease manifestations".
TPM1	Biallelic non-truncating	c.62G>T (p.Arg21Leu)	Homozygous	33642254	Lamounier Junior A	2022	HCM	67	F	Alive	70	-
							HCM	61	F	Alive	68	Daughter (42) unaffected.
TPM1	Biallelic non-truncating	c.62G>T (p.Arg21Leu)	Homozygous	33642254	Lamounier Junior A	2022	HCM	40	M	Alive	48	Brother (44) and sister (42) have HCM. Niece (29) unaffected.
MYL2	Biallelic non-truncating	c.64G>A (p.Glu22Lys)	Homozygous	21896538	Garcia-Pavia P	2011	HCM	31	F	Transplant	41	Parents, sister (64), daughter (32) unaffected
MYL2	Biallelic non-truncating	c.64G>A (p.Glu22Lys)	Homozygous	21896538	Garcia-Pavia P	2011	HCM	30	F	Transplant	53	-
MYL2	Biallelic non-truncating	c.278C>T (p.Ala93Val)	Homozygous	37431535	Allouba M	2023	HCM	12	F	Alive	27	-	Myectomy at 15 years.
MYL2	Biallelic truncating	c.431delC (p.Pro144Leufs*2), c.432delT (p.Asp145Thrfs*2)	Comp het	23365102	Weterman MA	2013	DCM, slight LVH, generalised muscle weakness	0.1	M	Death	0.6	-
							DCM, slight LVH, generalised muscle weakness	0.1	M	Death	0.6
MYL2	Biallelic truncating	c.403-1G>C	Homozygous	23365102	Weterman MA	2013	Rapidly progressive generalized muscle weakness starting weeks after birth, and died of heart failure due to cardiomyopathy (mainly DCM).	0.1	-	Death	0.5	All relatives unaffected	11 infants from 8 Dutch families diagnosed weeks after birth, all dead by 6 months. Variant has proven effect on splicing (strong SpliceAI scores and validation in paper) -loss of canonical acceptor site, gain of acceptor site 23 bases upstream in exon which replaces last 32 AA with 20 different AA and premature stop (penultimate exon, no NMD).
MYL2	Biallelic truncating	c.188del (p.Asn63Metfs*7)	Homozygous	31127036	Marttila M	2019	Congenital fiber-type disproportion (CFTD) and fatal infantile cardiomyopathy	0.42	M	Death	0.5	Parents unaffected
MYL2	Biallelic truncating	c.431_432delCT (p.Pro144Argfs*57)	Homozygous	32453731	Manivannan SN	2020	Infantile-onset HCM and mitral valve dysplasia	0.08	M	Death	1	Parents unaffected	3 siblings died before 1 year (one with HCM), genotype unknown.
MYL2	Biallelic truncating	c.431_432delCT (p.Pro144Argfs*57), c.499T>C (p.*167Glnext*?)	Comp het	33731536	Tamamitsu AM	2021	Progressive heart failure	0.33	F	Death	1	Parents unaffected	Sister with same genotype died of DCM at 8 months.
MYL3	Biallelic non-truncating	c.427G>A (p.Glu143Lys)	Homozygous	12021217	Olson TM	2002	HCM with mid-cavitary hypertrophy and restrictive physiology.	11	M	Alive	13	Parents, paternal grandfather and sister unaffected	Two older brothers died aged 14 - medical records indicated cardiomyopathy with dilated atria suggesting restrictive heart disease. Consanguineous parents.
MYL3	Biallelic non-truncating	c.427G>A (p.Glu143Lys)	Homozygous	21823217	Caleshu C	2011	RCM, advanced heart failure	22	F	Transplant	22	-	Patient also has heterozygous MYL2:p.Gly57Glu variant which may explain relatively severe phenotype and need for transplant.
MYL3	Biallelic non-truncating	c.170C>A (p.Ala57Asp)	Homozygous	27574918	Jaafar N	2016	HCM	45	F	Alive	50	-
MYL3	Biallelic non-truncating	c.170C>A (p.Ala57Asp)	Homozygous	33288880	Osborn DPS	2021	HCM	26	F	Alive	38	All heterozygous relatives were healthy (three homozygous children still unaffected).	FH of HCM and SCD.
MYL3	Biallelic non-truncating	c.170C>A (p.Ala57Asp)	Homozygous	37431535	Allouba M	2023	HCM	11	F	Alive	24	-	Myectomy at 14 years.
MYL3	Biallelic non-truncating	c.170C>A (p.Ala57Asp)	Homozygous	37431535	Allouba M	2023	HCM	32	M	Death	32	-	Patient died suddenly.
MYL3	Biallelic non-truncating	c.508G>C (p.Glu170Gln)	Homozygous	37431535	Allouba M	2023	HCM	-	M	-	-	-
MYL3	Biallelic non-truncating	c.508G>C (p.Glu170Gln)	Homozygous	37431535	Allouba M	2023	HCM	-	F	-	-	-
MYL3	Biallelic non-truncating	c.508G>C (p.Glu170Gln)	Homozygous	37431535	Allouba M	2023	HCM	32	F	-	-	-
MYL3	Biallelic non-truncating	c.530A>G (p.Glu177Gly)	Homozygous	37431535	Allouba M	2023	HCM	23	F	Alive	29	-
MYL3	Biallelic non-truncating	c.530A>G (p.Glu177Gly)	Homozygous	37431535	Allouba M	2023	HCM	23	M	Alive	33	-	Patient also has heterozygous MYH7:p.Arg819Gln variant. Myectomy at 23 years.
MYL3	Biallelic non-truncating	c.530A>G (p.Glu177Gly)	Homozygous	37431535	Allouba M	2023	HCM	53	M	-	-	-
MYL3	Biallelic truncating	c.106G>T (p.Glu36*)	Homozygous	33288880	Osborn DPS	2021	DCM	6	M	Transplant	6	Parents and sibling unaffected	Brother died at 2 years of SCD/renal failure (genotype unknown).
MYL3	Biallelic truncating	c.482-1G>A	Homozygous	33288880	Osborn DPS	2021	Unclassified cardiomyopathy	2.5	F	Death	8	All relatives unaffected	Genotype presumed from heterozygous parents. FH of SCD, 3 deaths between ages of 5 and 9 years.
CSRP3	Biallelic non-truncating	c.449G>A (p.Cys150Tyr)	Homozygous	33035702	Salazar-Mendiguchía J	2020	HCM	23	M	Alive	34	Mother (55) asymptomatic but interventricular septum = 12mm.	10 other heterozygous probands in this cohort (mean age at diagnosis =54).
CSRP3	Biallelic non-truncating	c.365G>A (p.Arg122Gln)	Homozygous	37431535	Allouba M	2023	HCM	39	F	Alive	48	-
CSRP3	Biallelic truncating	c.369T>A (p.Cys123*)	Homozygous	30012424	Janin A	2018	HCM	18	F	Alive	33	-
CSRP3	Biallelic truncating	c.483dup (p.Lys162Glnfs*52)	Homozygous	30012424	Janin A	2018	HCM	27	F	Alive	27	-
CSRP3	Biallelic truncating	c.364C>T (p.Arg122*)	Homozygous	31919335	Lipari M	2020	HCM	54	F	Alive	56	Son (29) asymptomatic but mild LVH (interventricular septum = 13mm).
CSRP3	Biallelic truncating	c.415-1G>C	Homozygous	37431535	Allouba M	2023	HCM	47	M	Alive	52	-	Patient also has heterozygous GLA:p.Ser371Phe variant. Myectomy at 49 years.
CSRP3	Biallelic truncating	c.414+1G>T	Homozygous	37431535	Allouba M	2023	HCM	53	F	Alive	59	-
CSRP3	Biallelic truncating	c.414+1G>T	Homozygous	37431535	Allouba M	2023	HCM	49	F	Alive	54	-	Myectomy at 51 years.

## Sheet: S6
Supplementary Table 6: Definitions of curated disease phenotypes in UK Biobank. 'Field' refers to the UK Biobank data field used to extract data; 'matching code' refers to the data coding, for instance ICD9 or ICD10 codes, used to define the disease from the respective field. 'Exclude' indicates whether the coding should be used to exclude the participant from the phenotype (instead of define the…
Traits	Field	Matching Code	Exclude
Atrial fibrillation or flutter (AF)	20002	1471;1483	NO
	20004	1524	NO
	40001	I48;I48.0;I48.1;I48.2;I48.3;I48.4;I48.9	NO
	40002	I48;I48.0;I48.1;I48.2;I48.3;I48.4;I48.9	NO
	41200	K57.1;K62.1;K62.2;K62.3;K62.4;X50.1;X50.2	NO
	41202	I48;I48.0;I48.1;I48.2;I48.3;I48.4;I48.9	NO
	41203	4273	NO
	41204	I48;I48.0;I48.1;I48.2;I48.3;I48.4;I48.9	NO
	41205	4273	NO
	41210	K57.1;K62.1;K62.2;K62.3;K62.4;X50.1;X50.2	NO
Dilated cardiomyopathy (DCM)	41202	I42.0	NO
	41204	I42.0	NO
	40001	I42.0	NO
	40002	I42.0	NO
	20002	10751588	YES
	20004	107010951523	YES
	40001	I25.5,I42.1,I42.2,Z95.1,Z95.5	YES
	40002	I25.5,I42.1,I42.2,Z95.1,Z95.5	YES
	41200	K40.1,K40.2,K40.3,K40.4,K40.8,K40.9,K41.1,K41.2,K41.3,K41.4,K41.8,K41.9,K44.1,K44.2,K44.8,K44.9,K45.1,K45.2,K45.3,K45.4,K45.5,K45.6,K45.8,K45.9,K46.1,K46.2,K46.3,K46.4,K46.5,K46.8,K46.9,K47.1,K49.1,K49.2,K49.3,K49.4,K49.8,K49.9,K50.1,K50.2,K50.4,K75.1,K75.2,K75.3,K75.4,K75.8,K75.9	YES
	41202	I25.5,I42.1,I42.2,Z95.1,Z95.5	YES
	41204	I25.5,I42.1,I42.2,Z95.1,Z95.5	YES
	41210	K40.1,K40.2,K40.3,K40.4,K40.8,K40.9,K41.1,K41.2,K41.3,K41.4,K41.8,K41.9,K44.1,K44.2,K44.8,K44.9,K45.1,K45.2,K45.3,K45.4,K45.5,K45.6,K45.8,K45.9,K46.1,K46.2,K46.3,K46.4,K46.5,K46.8,K46.9,K47.1,K49.1,K49.2,K49.3,K49.4,K49.8,K49.9,K50.1,K50.2,K50.4,K75.1,K75.2,K75.3,K75.4,K75.8,K75.9	YES
	42001	0,1,2	YES
Hypertrophic cardiomyopathy (HCM)	20002	1588	NO
	41202	I42.1,I42.2	NO
	41204	I42.1,I42.2	NO
	40001	I42.1,I42.2	NO
	40002	I42.1,I42.2	NO
	41203	4251	NO
	41205	4251	NO
Supraventricular tachycardia (SVT)	20002	1487	NO
	40001	I47.1	NO
	40002	I47.1	NO
	41200	K57.2;K57.5	NO
	41202	I47.1	NO
	41203	4270	NO
	41204	I47.1	NO
	41205	4270	NO
	41210	K57.2;K57.5	NO
Heart failure (HF)	20002	1076;1079	NO
	40001	I11.0;I13.0;I13.2;I25.5;I42.0;I42.5;I42.8;I42.9;I50;I50.0;I50.1;I50.9	NO
	40002	I11.0;I13.0;I13.2;I25.5;I42.0;I42.5;I42.8;I42.9;I50;I50.0;I50.1;I50.9	NO
	41202	I11.0;I13.0;I13.2;I25.5;I42.0;I42.5;I42.8;I42.9;I50;I50.0;I50.1;I50.9	NO
	41203	4254;4280;4281;4289	NO
	41204	I11.0;I13.0;I13.2;I25.5;I42.0;I42.5;I42.8;I42.9;I50;I50.0;I50.1;I50.9	NO
	41205	4254;4280;4281;4289	NO
	20002	1588	YES
	40001	I42.1;I42.2	YES
	40002	I42.1;I42.2	YES
	41202	I42.1;I42.2	YES
	41204	I42.1;I42.2	YES
Ventricular tachycardia (VT)	40001	I47.0;I47.2;I49.0	NO
	40002	I47.0;I47.2;I49.0	NO
	41200	K57.6;K64.1	NO
	41202	I47.0;I47.2;I49.0	NO
	41203	4271;4274	NO
	41204	I47.0;I47.2;I49.0	NO
	41205	4271;4274	NO
	41210	K57.6;K64.1	NO

## Sheet: S7
Supplementary Table 7: Overview of association testing between cardiomyopathy genes and binary and quantitative outcomes in the UK Biobank. P-values and effect sizes were computed from score tests within logistic (for binary traits) or linear (for quantitative traits) mixed effects models. Effect sizes for binary traits were re-computed using Firth’s bias-reduced logistic regression if OR>1 and P…
Phenotype group	Phenotype	Gene name	Cauchy P-value	Cauchy FDR Q-value	PTV MAF<0.1% mask - beta	PTV MAF<0.1% mask - standard error of beta	PTV MAF<0.1% mask - Odds Ratio	Best mask	Best mask - beta	Best mask - standard error of beta	Best mask - Odds Ratio
Disease_Binary	HCM	ALPK3	2.53685e-07	2.7398e-05	2.65863	0.348504	14.2767	PTV_&_missense0.6_freq0.001	2.54799	0.313622	12.7814
Disease_Binary	AF	RPL3L	9.07602e-05	0.00490105	0.243385	0.370559	1.27556	PTV_&_missense0.2_freq0.001	0.222835	0.0503845	1.24961
Disease_Binary	DCM	LMOD2	0.000784511	0.0282424	2.6192	0.48103	13.7247	PTV_freq0.001	2.6192	0.48103	13.7247
Disease_Binary	HCM	SLC30A5	0.00290307	0.078383	3.70397	0.658261	40.6081	PTV_freq0.001	3.70397	0.658261	40.6081
Disease_Binary	AF	LMOD2	0.00679993	0.146878	0.755314	0.245362	2.12828	PTV_&_missense0.2_freq0.001	0.256078	0.0770869	1.29185
Disease_Binary	HF	FBXO32	0.0188701	0.296559	NA	NA	NA	PTV_&_missense0_freq1e-05	0.974285	0.281084	2.64927
Disease_Binary	HF	LMOD2	0.0244221	0.296559	0.86997	0.312392	2.38684	PTV_&_missense0.8_freq0.001	0.973913	0.289665	2.64829
Disease_Binary	SVT	PPA2	0.0219939	0.296559	1.28121	0.481343	3.60099	PTV_&_missense0_freq1e-05	1.13162	0.314354	3.10066
Disease_Binary	VT	PPA2	0.0247133	0.296559	1.97141	1.20869	7.18081	PTV_freq1e-05	2.69204	0.667101	14.7617
Disease_Binary	AF	CAP2	0.0346427	0.374142	0.821057	0.348015	2.2729	PTV_&_missense0.4_freq0.001	0.338664	0.12162	1.40307
Disease_Binary	DCM	FLII	0.0538871	0.39622	1.93985	1.21355	6.95768	PTV_freq1e-05	2.10482	0.638728	8.20566
Disease_Binary	DCM	PPP1R13L	0.0494644	0.39622	-1.00326	1.51814	0.366683	missense0.4_freq0.001	1.64578	0.429366	5.18506
Disease_Binary	HF	PPA2	0.0523386	0.39622	-0.201778	0.512487	0.817277	PTV_&_missense0.2_freq1e-05	0.792516	0.277067	2.20895
Disease_Binary	HCM	KLHL24	0.0492237	0.39622	2.96681	0.825858	19.4298	PTV_freq1e-05	3.14031	0.828189	23.111
Disease_Binary	HCM	PLEKHM2	0.0550305	0.39622	4.12211	2.25309	61.6891	PTV_&_missense0_freq1e-05	1.48036	0.473822	4.39453
Disease_Binary	SVT	LMOD2	0.0716772	0.465342	1.15591	0.434632	3.17691	PTV_freq1e-05	2.13969	0.663582	8.49683
Disease_Binary	VT	ALPK3	0.0732483	0.465342	0.45167	0.603134	1.57093	PTV_freq1e-05	1.88026	0.548526	6.55519
Disease_Binary	DCM	FBXO32	0.0826761	0.487638	NA	NA	NA	missense0.6_freq1e-05	3.17979	0.842886	24.0418
Disease_Binary	HF	ALPK3	0.0903034	0.487638	-0.465796	0.254084	0.627636	PTV_&_missense0.6_freq0.001	-0.581152	0.216496	0.559254
Disease_Binary	HF	MYZAP	0.0878733	0.487638	-0.456382	0.387501	0.633572	PTV_&_missense0.4_freq0.001	-0.464527	0.167855	0.628432
Disease_Binary	HF	FLII	0.108764	0.559358	0.496356	0.321784	1.64272	PTV_&_missense0.8_freq1e-05	0.723254	0.324785	2.06113
Disease_Binary	AF	PLEKHM2	0.13593	0.667294	0.575164	0.26706	1.77742	PTV_freq0.001	0.575164	0.26706	1.77742
Disease_Binary	SVT	RPL3L	0.151365	0.710759	-0.285017	0.853374	0.752001	missense0.2_freq0.001	0.263425	0.113228	1.30138
Disease_Binary	AF	ALPK3	0.317885	0.963667	0.194112	0.176759	1.21423	PTV_&_missense0.2_freq0.001	0.0784996	0.0495333	1.08166
Disease_Binary	AF	BAG5	0.742719	0.963667	-0.115331	0.184523	0.891071	PTV_&_missense0.8_freq1e-05	0.573738	0.49179	1.77489
Disease_Binary	AF	FBXO32	0.911949	0.963667	NA	NA	NA	missense0.4_freq1e-05	-0.480619	0.461009	0.618401
Disease_Binary	AF	FLII	0.524158	0.963667	0.164706	0.227074	1.17905	missense0.2_freq1e-05	0.260046	0.129553	1.29699
Disease_Binary	AF	JPH2	0.574683	0.963667	-0.609958	0.430076	0.543374	PTV_&_missense0.8_freq0.001	-0.463923	0.291385	0.628812
Disease_Binary	AF	LDB3	0.587127	0.963667	0.0800238	0.283318	1.08331	missense0.6_freq1e-05	0.468012	0.340826	1.59682
Disease_Binary	AF	LEMD2	0.748542	0.963667	-0.411946	0.489752	0.66236	PTV_&_missense0_freq1e-05	-0.351263	0.191274	0.703798
Disease_Binary	AF	MYZAP	0.351629	0.963667	-0.289693	0.275858	0.748493	PTV_&_missense0.2_freq0.001	-0.173857	0.0913852	0.840417
Disease_Binary	AF	NRAP	0.353547	0.963667	0.177591	0.143689	1.19434	missense0.6_freq1e-05	-0.542341	0.274341	0.581386
Disease_Binary	AF	PPA2	0.422428	0.963667	0.422858	0.366592	1.52632	missense0.4_freq0.001	-0.219307	0.10834	0.803075
Disease_Binary	AF	PPP1R13L	0.626923	0.963667	0.0804841	0.285448	1.08381	missense0.6_freq0.001	-0.74766	0.450442	0.473473
Disease_Binary	AF	SLC30A5	0.91543	0.963667	0.0478613	0.624779	1.04903	PTV_&_missense0.8_freq1e-05	0.336097	0.539219	1.39947
Disease_Binary	AF	TRIM63	0.794726	0.963667	-0.245661	0.150241	0.782187	missense0.6_freq1e-05	-1.12102	0.544116	0.325946
Disease_Binary	DCM	ALPK3	0.724527	0.963667	-0.996998	0.927581	0.368986	PTV_&_missense0.6_freq0.001	-0.999651	0.80306	0.368008
Disease_Binary	DCM	BAG5	0.86039	0.963667	-0.0328434	0.986786	0.96769	missense0_freq0.001	-1.00381	0.692443	0.366481
Disease_Binary	DCM	CAP2	0.281305	0.963667	2.15939	0.826192	8.66581	PTV_freq0.001	2.15939	0.826192	8.66581
Disease_Binary	DCM	JPH2	0.827255	0.963667	-1.00586	2.35116	0.36573	PTV_&_missense0.4_freq0.001	-1.00106	0.75928	0.36749
Disease_Binary	DCM	KLHL24	0.434981	0.963667	-1.0043	2.61137	0.366302	PTV_&_missense0.2_freq0.001	-1.00378	0.530257	0.366492
Disease_Binary	DCM	LDB3	0.484559	0.963667	-0.834515	1.51825	0.434085	missense0.8_freq0.001	1.61704	0.636369	5.03817
Disease_Binary	DCM	LEMD2	0.548594	0.963667	-1.0056	2.65444	0.365824	PTV_&_missense0_freq0.001	-0.731567	0.52255	0.481154
Disease_Binary	DCM	MYZAP	0.746406	0.963667	1.14617	1.46665	3.14611	PTV_&_missense0_freq0.001	0.319214	0.383302	1.37605
Disease_Binary	DCM	NRAP	0.542185	0.963667	-1.00146	0.748668	0.367342	PTV_&_missense0.8_freq0.001	-1.00181	0.733809	0.367215
Disease_Binary	DCM	PLEKHM2	0.830443	0.963667	-0.961988	1.75778	0.382132	PTV_&_missense0.2_freq0.001	-0.433031	0.375276	0.64854
Disease_Binary	DCM	PPA2	0.57455	0.963667	-0.944357	1.91213	0.388929	missense0.4_freq1e-05	3.17156	2.04328	23.8447
Disease_Binary	DCM	RPL3L	0.509925	0.963667	-1.00429	1.96674	0.366304	missense0.8_freq0.001	3.44041	2.10832	31.1999
Disease_Binary	DCM	SLC30A5	0.842496	0.963667	-1.00624	3.21813	0.365593	missense0.6_freq0.001	1.55653	0.636162	4.74232
Disease_Binary	DCM	TRIM63	0.815524	0.963667	-1.00689	0.815023	0.365353	PTV_&_missense0.8_freq0.001	-1.00624	0.72218	0.365592
Disease_Binary	HF	BAG5	0.896555	0.963667	-0.0988517	0.262272	0.905877	missense0.6_freq1e-05	-1.06425	0.526868	0.344988
Disease_Binary	HF	CAP2	0.811046	0.963667	-0.16908	0.668635	0.844441	PTV_&_missense0.2_freq1e-05	-0.480406	0.337462	0.618532
Disease_Binary	HF	JPH2	0.912749	0.963667	0.0281389	0.60583	1.02854	missense0_freq1e-05	-0.204679	0.223886	0.814909
Disease_Binary	HF	KLHL24	0.735642	0.963667	0.0393711	0.736084	1.04016	missense0.2_freq1e-05	-0.57552	0.310027	0.562412
Disease_Binary	HF	LDB3	0.850498	0.963667	0.145856	0.405103	1.15703	missense0.2_freq0.001	-0.10579	0.0864861	0.899613
Disease_Binary	HF	LEMD2	0.919053	0.963667	-0.0720533	0.701627	0.930481	missense0.6_freq0.001	0.563083	0.520548	1.75608
Disease_Binary	HF	NRAP	0.23865	0.963667	0.109474	0.200367	1.11569	PTV_freq1e-05	0.711365	0.298933	2.03677
Disease_Binary	HF	PLEKHM2	0.807196	0.963667	-0.0447925	0.436367	0.956196	PTV_&_missense0.4_freq1e-05	0.519583	0.310772	1.68133
Disease_Binary	HF	PPP1R13L	0.849028	0.963667	-0.404679	0.405379	0.667191	PTV_freq1e-05	-1.06356	0.686537	0.345224
Disease_Binary	HF	SLC30A5	0.588951	0.963667	-0.277465	0.881258	0.757702	missense0.8_freq1e-05	2.16366	1.26562	8.7029
Disease_Binary	HF	TRIM63	0.416861	0.963667	-0.0633925	0.212681	0.938575	PTV_&_missense0.4_freq1e-05	-0.861362	0.445648	0.422586
Disease_Binary	HCM	BAG5	0.297774	0.963667	-1.0031	1.35267	0.366743	missense0.6_freq1e-05	4.86263	2.42203	129.363
Disease_Binary	HCM	CAP2	0.470318	0.963667	-1.00305	3.33289	0.366759	missense0.4_freq0.001	1.87072	0.977425	6.49296
Disease_Binary	HCM	FBXO32	0.818832	0.963667	NA	NA	NA	PTV_&_missense0.2_freq0.001	-0.998754	1.2183	0.368338
Disease_Binary	HCM	FLII	0.407901	0.963667	1.60354	1.61453	4.97058	PTV_freq1e-05	4.65892	2.37941	105.522
Disease_Binary	HCM	JPH2	0.644074	0.963667	-1.00184	3.23236	0.367205	missense0.4_freq0.001	1.16643	1.03845	3.21051
Disease_Binary	HCM	LDB3	0.831404	0.963667	-0.848062	2.07768	0.428244	missense0_freq1e-05	1.74842	1.17167	5.74551
Disease_Binary	HCM	LEMD2	0.669479	0.963667	-1.00183	3.66185	0.367207	PTV_&_missense0.2_freq0.001	-1.00542	0.897967	0.36589
Disease_Binary	HCM	LMOD2	0.776166	0.963667	-1.00302	2.31507	0.366769	PTV_&_missense0.6_freq0.001	-1.00397	1.22003	0.366422
Disease_Binary	HCM	MYZAP	0.752392	0.963667	-1.0028	1.92196	0.366851	PTV_&_missense0.2_freq0.001	-0.628814	0.612824	0.533224
Disease_Binary	HCM	NRAP	0.763416	0.963667	-0.0866864	0.95518	0.916965	missense0.2_freq0.001	-0.563784	0.292338	0.569052
Disease_Binary	HCM	PPA2	0.575608	0.963667	-0.951285	2.38742	0.386244	PTV_&_missense0.2_freq0.001	-1.0035	0.653552	0.366594
Disease_Binary	HCM	PPP1R13L	0.647318	0.963667	-0.997579	2.04391	0.368771	PTV_&_missense0_freq0.001	-0.478593	0.374476	0.619655
Disease_Binary	HCM	RPL3L	0.572012	0.963667	-1.00357	2.41558	0.366569	missense0.4_freq0.001	0.69755	0.43526	2.00882
Disease_Binary	HCM	TRIM63	0.592259	0.963667	-1.00627	0.993661	0.36558	PTV_&_missense0.4_freq0.001	-0.685193	0.541272	0.503993
Disease_Binary	SVT	ALPK3	0.281313	0.963667	-0.325883	0.411813	0.721889	missense0.4_freq0.001	0.303213	0.167573	1.3542
Disease_Binary	SVT	BAG5	0.53499	0.963667	-0.421105	0.444557	0.656321	missense0.6_freq1e-05	1.37737	0.892597	3.96447
Disease_Binary	SVT	CAP2	0.765053	0.963667	1.32716	1.08195	3.77033	missense0.4_freq1e-05	-0.985467	0.748992	0.373265
Disease_Binary	SVT	FBXO32	0.77514	0.963667	NA	NA	NA	PTV_&_missense0.2_freq1e-05	-1.00047	0.780389	0.367707
Disease_Binary	SVT	FLII	0.524784	0.963667	-0.19168	0.523559	0.825571	missense0.2_freq1e-05	0.543769	0.318478	1.72249
Disease_Binary	SVT	JPH2	0.724182	0.963667	-1.01423	1.06856	0.36268	missense0_freq0.001	0.281711	0.145446	1.3254
Disease_Binary	SVT	KLHL24	0.275618	0.963667	0.282163	1.13785	1.326	missense0_freq0.001	-0.399856	0.217045	0.670417
Disease_Binary	SVT	LDB3	0.219441	0.963667	0.449784	0.654999	1.56797	missense0.8_freq1e-05	1.79032	0.555062	5.99136
Disease_Binary	SVT	LEMD2	0.3734	0.963667	1.64663	1.15328	5.18945	PTV_freq1e-05	1.78769	1.18346	5.97565
Disease_Binary	SVT	MYZAP	0.707186	0.963667	-0.603743	0.640157	0.546761	missense0.4_freq1e-05	1.81797	0.971386	6.15933
Disease_Binary	SVT	PLEKHM2	0.548175	0.963667	-0.959375	0.771708	0.383132	PTV_&_missense0_freq1e-05	-0.501007	0.350637	0.60592
Disease_Binary	SVT	PPP1R13L	0.759317	0.963667	-0.035571	0.697472	0.965054	missense0.2_freq1e-05	0.863889	0.45574	2.37237
Disease_Binary	SVT	SLC30A5	0.58971	0.963667	-1.01273	1.4116	0.363226	PTV_&_missense0.4_freq1e-05	-0.702528	0.557574	0.495332
Disease_Binary	SVT	TRIM63	0.90193	0.963667	-0.181538	0.345153	0.833987	missense0.2_freq1e-05	0.635179	0.642025	1.88736
Disease_Binary	VT	BAG5	0.547653	0.963667	0.185073	0.631455	1.20331	missense0_freq0.001	-1.0043	0.44425	0.3663
Disease_Binary	VT	CAP2	0.725197	0.963667	1.50956	1.58744	4.52475	PTV_&_missense0.2_freq0.001	0.483068	0.351385	1.62104
Disease_Binary	VT	FBXO32	0.521603	0.963667	NA	NA	NA	missense0_freq0.001	0.722472	0.535123	2.05952
Disease_Binary	VT	FLII	0.824578	0.963667	0.782472	0.772973	2.18687	PTV_&_missense0.4_freq0.001	0.310302	0.224552	1.36384
Disease_Binary	VT	JPH2	0.381224	0.963667	-1.01152	1.44374	0.363667	missense0.4_freq1e-05	1.23086	0.477704	3.42418
Disease_Binary	VT	KLHL24	0.753419	0.963667	-1.00851	1.72821	0.364763	missense0.4_freq0.001	0.729088	0.538486	2.07319
Disease_Binary	VT	LMOD2	0.513291	0.963667	1.36133	1.08885	3.90139	missense0.6_freq0.001	-1.01035	0.70233	0.364093
Disease_Binary	VT	MYZAP	0.532418	0.963667	-1.01	0.922144	0.364219	PTV_&_missense0.6_freq0.001	-1.00994	0.911318	0.364242
Disease_Binary	VT	NRAP	0.727537	0.963667	-0.0798707	0.4806	0.923236	missense0.2_freq1e-05	-0.819578	0.423125	0.440617
Disease_Binary	VT	PLEKHM2	0.87602	0.963667	0.173777	1.06014	1.18979	missense0.4_freq0.001	-0.623025	0.312411	0.53632
Disease_Binary	VT	PPP1R13L	0.588823	0.963667	-1.0085	0.957388	0.364767	PTV_&_missense0.6_freq0.001	-1.0095	0.806874	0.364403
Disease_Binary	VT	RPL3L	0.525221	0.963667	-1.00977	1.26148	0.364301	PTV_&_missense0_freq0.001	-0.207328	0.172466	0.812753
Disease_Binary	VT	SLC30A5	0.647034	0.963667	-1.00888	2.06559	0.364627	missense0.2_freq1e-05	1.03579	0.639819	2.81733
Disease_Binary	VT	TRIM63	0.873802	0.963667	-0.228046	0.51101	0.796088	PTV_&_missense0_freq1e-05	-1.01028	0.794826	0.364118
Disease_Binary	VT	LDB3	0.928427	0.964136	0.140575	0.997016	1.15094	missense0.8_freq0.001	1.26179	0.478562	3.53174
Disease_Binary	AF	KLHL24	0.948418	0.975516	-0.0415861	0.513694	0.959267	missense0.8_freq0.001	-0.682312	0.639682	0.505447
Disease_Binary	HF	RPL3L	0.987424	0.995169	0.0224434	0.519971	1.0227	missense0.6_freq0.001	0.232885	0.1128	1.26224
Disease_Binary	SVT	NRAP	0.995169	0.995169	-0.573292	0.330875	0.563667	missense0.6_freq0.001	0.695056	0.361074	2.00382
Disease_Binary	VT	LEMD2	0.990803	0.995169	-1.01049	1.68927	0.364041	PTV_&_missense0.4_freq0.001	-1.01125	0.628164	0.363765
MRI_quantitative	LVEF	JPH2	0.0031	0.284536	NA	NA	NA	PTV_&_missense0.4_freq0.001	-0.435671	0.12258	0.64683
MRI_quantitative	LVESV	ALPK3	0.00471463	0.284536	0.0361564	0.138541	1.03682	missense0.2_freq0.001	-0.137257	0.0401093	0.871746
MRI_quantitative	RVEDV	PPA2	0.0057482	0.284536	NA	NA	NA	missense0_freq0.001	-0.181831	0.0582246	0.833742
MRI_quantitative	RVEF	PPP1R13L	0.0031	0.284536	0.162973	0.213959	1.177	missense0.4_freq0.001	0.647438	0.179374	1.91064
MRI_quantitative	RVSV	PPA2	0.00795134	0.314873	NA	NA	NA	PTV_&_missense0.4_freq0.001	-0.246338	0.083214	0.781658
MRI_quantitative	FWmax	ALPK3	0.0158441	0.44257	0.326827	0.12296	1.38656	PTV_&_missense0.8_freq0.001	0.307164	0.112908	1.35956
MRI_quantitative	IVSmax	TRIM63	0.0178816	0.44257	0.269319	0.103744	1.30907	PTV_freq0.001	0.269319	0.103744	1.30907
MRI_quantitative	LVMmax	ALPK3	0.0161111	0.44257	0.325108	0.12056	1.38418	PTV_freq0.001	0.325108	0.12056	1.38418
MRI_quantitative	LVEDV	ALPK3	0.0254611	0.514993	0.0941352	0.140831	1.09871	missense0.2_freq0.001	-0.116804	0.040767	0.889759
MRI_quantitative	RVESV	SLC30A5	0.0260098	0.514993	NA	NA	NA	PTV_&_missense0.2_freq0.001	0.177971	0.0640716	1.19479
MRI_quantitative	FWmax	KLHL24	0.0744765	0.614431	NA	NA	NA	PTV_&_missense0.4_freq0.001	0.221945	0.104935	1.2485
MRI_quantitative	FWmax	TRIM63	0.0724601	0.614431	0.190311	0.10327	1.20963	PTV_&_missense0.2_freq0.001	0.101416	0.0462726	1.10674
MRI_quantitative	IVSmax	ALPK3	0.0643729	0.614431	0.27493	0.123524	1.31644	PTV_freq0.001	0.27493	0.123524	1.31644
MRI_quantitative	IVSmax	MYZAP	0.0577353	0.614431	NA	NA	NA	PTV_&_missense0.4_freq0.001	-0.185143	0.0806046	0.830985
MRI_quantitative	IVSmax	PLEKHM2	0.0556947	0.614431	NA	NA	NA	missense0.2_freq0.001	0.120227	0.0528514	1.12775
MRI_quantitative	LVEF	ALPK3	0.0740494	0.614431	0.0580679	0.145924	1.05979	PTV_&_missense0.2_freq0.001	0.0936892	0.0400026	1.09822
MRI_quantitative	LVEF	FBXO32	0.0590204	0.614431	NA	NA	NA	PTV_&_missense0.4_freq0.001	-0.45276	0.209129	0.635871
MRI_quantitative	LVEF	RPL3L	0.0602984	0.614431	NA	NA	NA	missense0.4_freq0.001	0.105988	0.0499644	1.11181
MRI_quantitative	LVMmax	KLHL24	0.0728716	0.614431	NA	NA	NA	PTV_&_missense0.4_freq0.001	0.211207	0.10202	1.23517
MRI_quantitative	LVMmax	LEMD2	0.0698505	0.614431	NA	NA	NA	missense0_freq0.001	-0.165013	0.0675704	0.847882
MRI_quantitative	LVMmax	TRIM63	0.0352614	0.614431	0.220129	0.101255	1.24624	PTV_&_missense0.2_freq0.001	0.112818	0.0451528	1.11943
MRI_quantitative	LVSV	JPH2	0.0431778	0.614431	NA	NA	NA	PTV_&_missense0.6_freq0.001	-0.447116	0.168462	0.639469
MRI_quantitative	RVEF	MYZAP	0.0462567	0.614431	NA	NA	NA	PTV_&_missense0.2_freq0.001	-0.15543	0.0747124	0.856047
MRI_quantitative	RVSV	PPP1R13L	0.0427212	0.614431	-0.184207	0.213108	0.831764	missense0.4_freq0.001	0.460133	0.178396	1.58429
MRI_quantitative	RVSV	NRAP	0.0787296	0.623538	-0.253196	0.125118	0.776316	PTV_&_missense0.6_freq0.001	-0.200731	0.0901205	0.818133
MRI_quantitative	IVSmax	LEMD2	0.08975	0.63466	NA	NA	NA	missense0_freq0.001	-0.157364	0.06922	0.854393
MRI_quantitative	LVSV	FBXO32	0.0835186	0.63466	NA	NA	NA	PTV_&_missense0.4_freq0.001	-0.446421	0.211344	0.639915
MRI_quantitative	RVSV	TRIM63	0.0894428	0.63466	-0.251244	0.122974	0.777832	PTV_freq0.001	-0.251244	0.122974	0.777832
MRI_quantitative	RVEDV	SLC30A5	0.0997193	0.680842	NA	NA	NA	PTV_&_missense0.2_freq0.001	0.146465	0.0651056	1.15773
MRI_quantitative	FWmax	LMOD2	0.113437	0.72453	NA	NA	NA	missense0.2_freq0.001	0.115459	0.0582546	1.12239
MRI_quantitative	RVSV	MYZAP	0.110632	0.72453	NA	NA	NA	missense0_freq0.001	-0.111636	0.0619352	0.89437
MRI_quantitative	FWmax	LEMD2	0.154281	0.79272	NA	NA	NA	missense0_freq0.001	-0.152456	0.0694292	0.858596
MRI_quantitative	IVSmax	KLHL24	0.130032	0.79272	NA	NA	NA	PTV_&_missense0_freq0.001	0.122184	0.0654409	1.12996
MRI_quantitative	LVESV	SLC30A5	0.156142	0.79272	NA	NA	NA	PTV_&_missense0.6_freq0.001	0.273976	0.15623	1.31518
MRI_quantitative	LVSV	NRAP	0.138899	0.79272	-0.193157	0.124957	0.824352	PTV_&_missense0.6_freq0.001	-0.206561	0.0907191	0.813376
MRI_quantitative	LVSV	PPP1R13L	0.147614	0.79272	-0.16439	0.212361	0.848411	missense0_freq0.001	0.0915571	0.0466564	1.09588
MRI_quantitative	RVEF	RPL3L	0.154762	0.79272	NA	NA	NA	PTV_&_missense0.8_freq0.001	-0.443432	0.185995	0.64183
MRI_quantitative	RVESV	PPA2	0.147799	0.79272	NA	NA	NA	missense0_freq0.001	-0.119447	0.0573025	0.887411
MRI_quantitative	RVESV	PPP1R13L	0.14962	0.79272	-0.228135	0.190973	0.796017	PTV_&_missense0.4_freq0.001	-0.268683	0.122636	0.764385
MRI_quantitative	FWmax	LDB3	0.162384	0.8038	NA	NA	NA	PTV_&_missense0.4_freq0.001	-0.115238	0.0578405	0.891154
MRI_quantitative	RVSV	JPH2	0.185756	0.897066	NA	NA	NA	PTV_&_missense0.6_freq0.001	-0.305663	0.164406	0.736635
MRI_quantitative	LVEDV	NRAP	0.193823	0.913739	-0.170726	0.117868	0.843052	PTV_&_missense0.6_freq0.001	-0.19346	0.0855715	0.824103
MRI_quantitative	LVESV	JPH2	0.20673	0.951918	NA	NA	NA	PTV_&_missense0.4_freq0.001	0.22699	0.115933	1.25482
MRI_quantitative	FWmax	PLEKHM2	0.212679	0.957058	NA	NA	NA	missense0.2_freq0.001	0.0969514	0.0526002	1.10181
MRI_quantitative	FWmax	FLII	0.270119	0.97411	NA	NA	NA	PTV_&_missense0.4_freq0.001	-0.0837113	0.0472335	0.919697
MRI_quantitative	IVSmax	LDB3	0.303561	0.97411	NA	NA	NA	missense0.8_freq0.001	0.231817	0.172635	1.26089
MRI_quantitative	IVSmax	NRAP	0.285124	0.97411	0.11498	0.104613	1.12185	PTV_&_missense0_freq0.001	0.0334246	0.0250145	1.03399
MRI_quantitative	LVEDV	MYZAP	0.309655	0.97411	NA	NA	NA	missense0.4_freq0.001	-0.136415	0.0984354	0.87248
MRI_quantitative	LVEDV	PPP1R13L	0.2403	0.97411	-0.198669	0.200393	0.819821	missense0_freq0.001	0.0750181	0.0440107	1.0779
MRI_quantitative	LVEF	LDB3	0.309944	0.97411	NA	NA	NA	PTV_&_missense0.2_freq0.001	-0.0918525	0.0500673	0.91224
MRI_quantitative	LVEF	PLEKHM2	0.306947	0.97411	NA	NA	NA	PTV_&_missense0.6_freq0.001	-0.347544	0.200057	0.706421
MRI_quantitative	LVEF	SLC30A5	0.277656	0.97411	NA	NA	NA	PTV_&_missense0.2_freq0.001	-0.0990308	0.0688403	0.905715
MRI_quantitative	LVESV	PLEKHM2	0.249438	0.97411	NA	NA	NA	PTV_&_missense0.2_freq0.001	0.0827721	0.0578385	1.08629
MRI_quantitative	LVESV	RPL3L	0.286479	0.97411	NA	NA	NA	missense0.2_freq0.001	-0.0609526	0.041898	0.940868
MRI_quantitative	LVMmax	LMOD2	0.231007	0.97411	NA	NA	NA	missense0.4_freq0.001	0.113818	0.0726694	1.12055
MRI_quantitative	LVMmax	MYZAP	0.247782	0.97411	NA	NA	NA	missense0.4_freq0.001	-0.116908	0.0857426	0.889667
MRI_quantitative	LVSV	MYZAP	0.262765	0.97411	NA	NA	NA	missense0.4_freq0.001	-0.182441	0.104359	0.833234
MRI_quantitative	RVEDV	NRAP	0.299109	0.97411	-0.136642	0.113956	0.872282	missense0.4_freq0.001	0.075129	0.0437822	1.07802
MRI_quantitative	RVEDV	TRIM63	0.294421	0.97411	-0.146234	0.111999	0.863955	PTV_&_missense0_freq0.001	-0.0734005	0.0488914	0.929229
MRI_quantitative	RVEF	ALPK3	0.262133	0.97411	0.216161	0.143084	1.2413	PTV_&_missense0.8_freq0.001	0.226564	0.131628	1.25428
MRI_quantitative	RVEF	TRIM63	0.246978	0.97411	-0.164584	0.120623	0.848247	missense0.8_freq0.001	0.410817	0.21219	1.50805
MRI_quantitative	RVESV	MYZAP	0.240797	0.97411	NA	NA	NA	PTV_&_missense0.2_freq0.001	0.10126	0.0676481	1.10656
MRI_quantitative	RVSV	PLEKHM2	0.30636	0.97411	NA	NA	NA	missense0_freq0.001	0.0717771	0.0485148	1.07442
MRI_quantitative	RVSV	LDB3	0.316026	0.977707	NA	NA	NA	missense0.8_freq0.001	0.436769	0.201229	1.5477
MRI_quantitative	FWmax	BAG5	0.910062	0.988166	0.149577	0.117629	1.16134	missense0.4_freq0.001	-0.171952	0.130517	0.842019
MRI_quantitative	FWmax	CAP2	0.455207	0.988166	NA	NA	NA	missense0.4_freq0.001	0.0963861	0.090864	1.10118
MRI_quantitative	FWmax	FBXO32	0.748306	0.988166	NA	NA	NA	PTV_&_missense0_freq0.001	-0.0817152	0.116512	0.921534
MRI_quantitative	FWmax	JPH2	0.866039	0.988166	NA	NA	NA	missense0.2_freq0.001	-0.0296525	0.0675024	0.970783
MRI_quantitative	FWmax	MYZAP	0.445406	0.988166	NA	NA	NA	missense0.4_freq0.001	-0.091982	0.0874567	0.912122
MRI_quantitative	FWmax	NRAP	0.679406	0.988166	0.0522619	0.103275	1.05365	PTV_&_missense0.4_freq0.001	0.0277306	0.0372163	1.02812
MRI_quantitative	FWmax	PPA2	0.848129	0.988166	NA	NA	NA	missense0_freq0.001	0.0370052	0.0532046	1.0377
MRI_quantitative	FWmax	PPP1R13L	0.929011	0.988166	0.014988	0.177382	1.0151	missense0.4_freq0.001	0.253445	0.142503	1.28846
MRI_quantitative	FWmax	RPL3L	0.515701	0.988166	NA	NA	NA	missense0.2_freq0.001	-0.0445726	0.0376703	0.956406
MRI_quantitative	FWmax	SLC30A5	0.853176	0.988166	NA	NA	NA	missense0.4_freq0.001	0.088445	0.0906991	1.09247
MRI_quantitative	IVSmax	BAG5	0.578295	0.988166	0.124703	0.118178	1.13281	missense0.4_freq0.001	-0.189684	0.13096	0.82722
MRI_quantitative	IVSmax	CAP2	0.988166	0.988166	NA	NA	NA	PTV_&_missense0_freq0.001	-0.0668494	0.0643741	0.935336
MRI_quantitative	IVSmax	FBXO32	0.815733	0.988166	NA	NA	NA	PTV_&_missense0.2_freq0.001	0.0618362	0.135203	1.06379
MRI_quantitative	IVSmax	FLII	0.502148	0.988166	NA	NA	NA	PTV_&_missense0.4_freq0.001	-0.0735021	0.0473632	0.929134
MRI_quantitative	IVSmax	JPH2	0.816677	0.988166	NA	NA	NA	PTV_&_missense0.4_freq0.001	0.0439827	0.104603	1.04496
MRI_quantitative	IVSmax	LMOD2	0.827367	0.988166	NA	NA	NA	PTV_&_missense0.4_freq0.001	0.0827256	0.0714946	1.08624
MRI_quantitative	IVSmax	PPA2	0.651094	0.988166	NA	NA	NA	PTV_&_missense0.4_freq0.001	-0.0494557	0.0690143	0.951747
MRI_quantitative	IVSmax	PPP1R13L	0.710109	0.988166	0.0228323	0.178555	1.02309	missense0.4_freq0.001	0.272006	0.143171	1.3126
MRI_quantitative	IVSmax	RPL3L	0.919092	0.988166	NA	NA	NA	missense0.6_freq0.001	-0.037072	0.0594878	0.963607
MRI_quantitative	IVSmax	SLC30A5	0.814957	0.988166	NA	NA	NA	missense0.6_freq0.001	0.181592	0.150344	1.19912
MRI_quantitative	LVEDV	BAG5	0.961021	0.988166	-0.0236031	0.133144	0.976673	PTV_&_missense0.2_freq0.001	-0.0257271	0.0855178	0.974601
MRI_quantitative	LVEDV	CAP2	0.870002	0.988166	NA	NA	NA	missense0.6_freq0.001	0.141088	0.175575	1.15153
MRI_quantitative	LVEDV	FBXO32	0.939602	0.988166	NA	NA	NA	PTV_&_missense0.4_freq0.001	-0.157491	0.199373	0.854284
MRI_quantitative	LVEDV	FLII	0.66188	0.988166	NA	NA	NA	missense0.6_freq0.001	0.0886453	0.0874562	1.09269
MRI_quantitative	LVEDV	JPH2	0.890514	0.988166	NA	NA	NA	PTV_&_missense0.6_freq0.001	-0.160813	0.158905	0.851451
MRI_quantitative	LVEDV	KLHL24	0.537111	0.988166	NA	NA	NA	PTV_&_missense0.4_freq0.001	-0.0925302	0.117809	0.911622
MRI_quantitative	LVEDV	LDB3	0.434986	0.988166	NA	NA	NA	missense0.8_freq0.001	0.286512	0.194517	1.33177
MRI_quantitative	LVEDV	LEMD2	0.400498	0.988166	NA	NA	NA	missense0_freq0.001	-0.0959829	0.0780316	0.90848
MRI_quantitative	LVEDV	LMOD2	0.714645	0.988166	NA	NA	NA	missense0.6_freq0.001	-0.102273	0.158816	0.902783
MRI_quantitative	LVEDV	PLEKHM2	0.751717	0.988166	NA	NA	NA	PTV_&_missense0_freq0.001	0.0583031	0.0419628	1.06004
MRI_quantitative	LVEDV	PPA2	0.897918	0.988166	NA	NA	NA	PTV_&_missense0.4_freq0.001	-0.0659986	0.0777933	0.936132
MRI_quantitative	LVEDV	RPL3L	0.856472	0.988166	NA	NA	NA	PTV_&_missense0.8_freq0.001	-0.0961682	0.182378	0.908311
MRI_quantitative	LVEDV	SLC30A5	0.331037	0.988166	NA	NA	NA	PTV_&_missense0.6_freq0.001	0.222019	0.158813	1.2486
MRI_quantitative	LVEDV	TRIM63	0.849838	0.988166	-0.113753	0.116898	0.892478	PTV_freq0.001	-0.113753	0.116898	0.892478
MRI_quantitative	LVEF	BAG5	0.755378	0.988166	-0.138583	0.138177	0.870591	PTV_&_missense0.6_freq0.001	-0.13604	0.125707	0.872807
MRI_quantitative	LVEF	CAP2	0.411522	0.988166	NA	NA	NA	missense0.4_freq0.001	-0.144518	0.107856	0.86544
MRI_quantitative	LVEF	FLII	0.788172	0.988166	NA	NA	NA	PTV_&_missense0.4_freq0.001	0.0335229	0.0546914	1.03409
MRI_quantitative	LVEF	KLHL24	0.932656	0.988166	NA	NA	NA	missense0.6_freq0.001	-0.185618	0.191278	0.830591
MRI_quantitative	LVEF	LEMD2	0.364352	0.988166	NA	NA	NA	missense0.4_freq0.001	-0.207371	0.166609	0.812718
MRI_quantitative	LVEF	LMOD2	0.572446	0.988166	NA	NA	NA	PTV_&_missense0_freq0.001	-0.0652623	0.063608	0.936822
MRI_quantitative	LVEF	MYZAP	0.733758	0.988166	NA	NA	NA	missense0.4_freq0.001	-0.157763	0.101475	0.854052
MRI_quantitative	LVEF	NRAP	0.450757	0.988166	-0.080112	0.120634	0.923013	missense0_freq0.001	0.0460322	0.0300223	1.04711
MRI_quantitative	LVEF	PPA2	0.830029	0.988166	NA	NA	NA	PTV_&_missense0.2_freq0.001	0.0518626	0.0721362	1.05323
MRI_quantitative	LVEF	PPP1R13L	0.754229	0.988166	0.047749	0.2103	1.04891	missense0.4_freq0.001	0.387901	0.169162	1.47388
MRI_quantitative	LVEF	TRIM63	0.396037	0.988166	-0.0629438	0.119685	0.938996	missense0.8_freq0.001	0.356691	0.203978	1.42859
MRI_quantitative	LVESV	BAG5	0.74572	0.988166	0.077238	0.130981	1.0803	PTV_&_missense0.6_freq0.001	0.0748538	0.118943	1.07773
MRI_quantitative	LVESV	CAP2	0.441933	0.988166	NA	NA	NA	missense0.4_freq0.001	0.125768	0.101171	1.13402
MRI_quantitative	LVESV	FBXO32	0.483966	0.988166	NA	NA	NA	PTV_&_missense0_freq0.001	0.128458	0.128389	1.13707
MRI_quantitative	LVESV	FLII	0.86058	0.988166	NA	NA	NA	missense0.6_freq0.001	0.071908	0.0860294	1.07456
MRI_quantitative	LVESV	KLHL24	0.84639	0.988166	NA	NA	NA	PTV_&_missense0.2_freq0.001	-0.0438733	0.0830588	0.957075
MRI_quantitative	LVESV	LDB3	0.746072	0.988166	NA	NA	NA	PTV_&_missense0.8_freq0.001	0.175299	0.141952	1.1916
MRI_quantitative	LVESV	LEMD2	0.408631	0.988166	NA	NA	NA	missense0.4_freq0.001	0.238304	0.161237	1.2691
MRI_quantitative	LVESV	LMOD2	0.934177	0.988166	NA	NA	NA	missense0.6_freq0.001	-0.134603	0.156235	0.874063
MRI_quantitative	LVESV	MYZAP	0.786385	0.988166	NA	NA	NA	missense0_freq0.001	-0.040189	0.0577837	0.960608
MRI_quantitative	LVESV	NRAP	0.635063	0.988166	-0.0695135	0.115953	0.932848	PTV_&_missense0.6_freq0.001	-0.103508	0.0841793	0.901669
MRI_quantitative	LVESV	PPA2	0.964033	0.988166	NA	NA	NA	PTV_&_missense0.2_freq0.001	-0.0357542	0.0691785	0.964877
MRI_quantitative	LVESV	PPP1R13L	0.37709	0.988166	-0.152363	0.197273	0.858677	PTV_&_missense0.4_freq0.001	-0.164537	0.123684	0.848286
MRI_quantitative	LVESV	TRIM63	0.774831	0.988166	-0.053799	0.114997	0.947623	missense0.2_freq0.001	0.0483954	0.0583777	1.04959
MRI_quantitative	LVMmax	BAG5	0.471402	0.988166	0.154371	0.115337	1.16692	missense0.4_freq0.001	-0.179203	0.12791	0.835936
MRI_quantitative	LVMmax	CAP2	0.969653	0.988166	NA	NA	NA	missense0.4_freq0.001	0.0701184	0.0890941	1.07264
MRI_quantitative	LVMmax	FBXO32	0.886728	0.988166	NA	NA	NA	PTV_&_missense0_freq0.001	-0.0690638	0.113079	0.933267
MRI_quantitative	LVMmax	FLII	0.325574	0.988166	NA	NA	NA	PTV_&_missense0.4_freq0.001	-0.0781111	0.0462306	0.924862
MRI_quantitative	LVMmax	JPH2	0.94636	0.988166	NA	NA	NA	missense0.2_freq0.001	-0.0145626	0.0657249	0.985543
MRI_quantitative	LVMmax	LDB3	0.379051	0.988166	NA	NA	NA	PTV_&_missense0.4_freq0.001	-0.101425	0.0565678	0.903549
MRI_quantitative	LVMmax	NRAP	0.536675	0.988166	0.0692498	0.102099	1.0717	PTV_&_missense0.4_freq0.001	0.034194	0.0364535	1.03479
MRI_quantitative	LVMmax	PLEKHM2	0.519521	0.988166	NA	NA	NA	missense0.2_freq0.001	0.0981588	0.0514688	1.10314
MRI_quantitative	LVMmax	PPA2	0.930661	0.988166	NA	NA	NA	missense0_freq0.001	0.0242476	0.052053	1.02454
MRI_quantitative	LVMmax	PPP1R13L	0.94436	0.988166	0.00872132	0.174074	1.00876	missense0.4_freq0.001	0.239417	0.139727	1.27051
MRI_quantitative	LVMmax	RPL3L	0.643021	0.988166	NA	NA	NA	missense0.2_freq0.001	-0.0344916	0.0367807	0.966096
MRI_quantitative	LVMmax	SLC30A5	0.668107	0.988166	NA	NA	NA	missense0.4_freq0.001	0.104545	0.0889197	1.11021
MRI_quantitative	LVSV	ALPK3	0.337439	0.988166	0.12329	0.149302	1.13121	missense0.4_freq0.001	-0.113519	0.0626513	0.892687
MRI_quantitative	LVSV	BAG5	0.710907	0.988166	-0.0923608	0.141151	0.911776	PTV_&_missense0.6_freq0.001	-0.0865588	0.128179	0.917082
MRI_quantitative	LVSV	CAP2	0.849474	0.988166	NA	NA	NA	missense0.6_freq0.001	0.0784957	0.186134	1.08166
MRI_quantitative	LVSV	FLII	0.85085	0.988166	NA	NA	NA	missense0.6_freq0.001	0.0858584	0.0927194	1.08965
MRI_quantitative	LVSV	KLHL24	0.430755	0.988166	NA	NA	NA	missense0_freq0.001	-0.076587	0.0799781	0.926272
MRI_quantitative	LVSV	LDB3	0.978411	0.988166	NA	NA	NA	missense0.8_freq0.001	0.387156	0.206218	1.47279
MRI_quantitative	LVSV	LEMD2	0.477096	0.988166	NA	NA	NA	missense0_freq0.001	-0.0879211	0.0827276	0.915833
MRI_quantitative	LVSV	LMOD2	0.727496	0.988166	NA	NA	NA	PTV_&_missense0_freq0.001	-0.0632868	0.0651521	0.938674
MRI_quantitative	LVSV	PLEKHM2	0.968349	0.988166	NA	NA	NA	PTV_&_missense0.6_freq0.001	-0.266226	0.202136	0.766266
MRI_quantitative	LVSV	PPA2	0.590374	0.988166	NA	NA	NA	PTV_&_missense0.4_freq0.001	-0.0819467	0.0824746	0.921321
MRI_quantitative	LVSV	RPL3L	0.424867	0.988166	NA	NA	NA	missense0.4_freq0.001	0.0708338	0.0516043	1.0734
MRI_quantitative	LVSV	SLC30A5	0.79635	0.988166	NA	NA	NA	PTV_&_missense0.6_freq0.001	0.137352	0.168366	1.14723
MRI_quantitative	LVSV	TRIM63	0.715258	0.988166	-0.12957	0.12393	0.878473	PTV_freq0.001	-0.12957	0.12393	0.878473
MRI_quantitative	RVEDV	ALPK3	0.923813	0.988166	0.00520143	0.131141	1.00521	missense0.2_freq0.001	-0.0624742	0.0395587	0.939437
MRI_quantitative	RVEDV	BAG5	0.980281	0.988166	-0.0216531	0.12821	0.97858	missense0.4_freq0.001	0.0505564	0.137305	1.05186
MRI_quantitative	RVEDV	CAP2	0.785269	0.988166	NA	NA	NA	PTV_&_missense0.2_freq0.001	-0.0873712	0.0793044	0.916337
MRI_quantitative	RVEDV	FBXO32	0.9838	0.988166	NA	NA	NA	PTV_&_missense0.4_freq0.001	0.0576795	0.192673	1.05938
MRI_quantitative	RVEDV	FLII	0.654639	0.988166	NA	NA	NA	PTV_&_missense0.2_freq0.001	0.0329965	0.0397708	1.03355
MRI_quantitative	RVEDV	JPH2	0.351317	0.988166	NA	NA	NA	missense0.6_freq0.001	-0.195418	0.157044	0.822491
MRI_quantitative	RVEDV	KLHL24	0.851843	0.988166	NA	NA	NA	PTV_&_missense0.2_freq0.001	-0.0377643	0.0816593	0.96294
MRI_quantitative	RVEDV	LDB3	0.556907	0.988166	NA	NA	NA	missense0.8_freq0.001	0.407299	0.183273	1.50275
MRI_quantitative	RVEDV	LEMD2	0.780211	0.988166	NA	NA	NA	missense0_freq0.001	-0.0559246	0.0763209	0.94561
MRI_quantitative	RVEDV	LMOD2	0.631169	0.988166	NA	NA	NA	missense0.2_freq0.001	-0.0625636	0.0628054	0.939353
MRI_quantitative	RVEDV	MYZAP	0.957598	0.988166	NA	NA	NA	missense0.4_freq0.001	-0.0720258	0.0973462	0.930507
MRI_quantitative	RVEDV	PLEKHM2	0.791412	0.988166	NA	NA	NA	missense0_freq0.001	0.0489431	0.0441888	1.05016
MRI_quantitative	RVEDV	PPP1R13L	0.425025	0.988166	-0.226803	0.194218	0.797078	PTV_freq0.001	-0.226803	0.194218	0.797078
MRI_quantitative	RVEDV	RPL3L	0.501609	0.988166	NA	NA	NA	missense0_freq0.001	0.0339476	0.038359	1.03453
MRI_quantitative	RVEF	BAG5	0.814029	0.988166	-0.135793	0.139999	0.873023	PTV_&_missense0.8_freq0.001	-0.135793	0.139999	0.873023
MRI_quantitative	RVEF	CAP2	0.344069	0.988166	NA	NA	NA	PTV_&_missense0.6_freq0.001	0.259739	0.16525	1.29659
MRI_quantitative	RVEF	FBXO32	0.654604	0.988166	NA	NA	NA	PTV_&_missense0.4_freq0.001	-0.291188	0.212602	0.747375
MRI_quantitative	RVEF	FLII	0.875658	0.988166	NA	NA	NA	PTV_&_missense0.6_freq0.001	-0.0756168	0.0843044	0.927171
MRI_quantitative	RVEF	JPH2	0.780787	0.988166	NA	NA	NA	PTV_&_missense0.6_freq0.001	-0.202732	0.162863	0.816497
MRI_quantitative	RVEF	KLHL24	0.925522	0.988166	NA	NA	NA	PTV_&_missense0.6_freq0.001	0.19384	0.176135	1.2139
MRI_quantitative	RVEF	LDB3	0.76784	0.988166	NA	NA	NA	PTV_&_missense0.2_freq0.001	-0.0695207	0.0512117	0.932841
MRI_quantitative	RVEF	LEMD2	0.946822	0.988166	NA	NA	NA	missense0.4_freq0.001	-0.22386	0.176279	0.799427
MRI_quantitative	RVEF	LMOD2	0.620934	0.988166	NA	NA	NA	PTV_&_missense0.6_freq0.001	-0.241448	0.144673	0.78549
MRI_quantitative	RVEF	NRAP	0.701922	0.988166	-0.174744	0.122618	0.839672	PTV_&_missense0.8_freq0.001	-0.207383	0.120632	0.812708
MRI_quantitative	RVEF	PLEKHM2	0.625351	0.988166	NA	NA	NA	PTV_&_missense0.2_freq0.001	0.0462819	0.0615341	1.04737
MRI_quantitative	RVEF	PPA2	0.88054	0.988166	NA	NA	NA	PTV_&_missense0.4_freq0.001	-0.0929924	0.0813216	0.9112
MRI_quantitative	RVEF	SLC30A5	0.39648	0.988166	NA	NA	NA	PTV_&_missense0.2_freq0.001	-0.119872	0.070491	0.887034
MRI_quantitative	RVESV	ALPK3	0.413467	0.988166	-0.107599	0.129055	0.897988	PTV_&_missense0.2_freq0.001	-0.0468918	0.0370927	0.954191
MRI_quantitative	RVESV	BAG5	0.863871	0.988166	0.0419554	0.126166	1.04285	missense0.2_freq0.001	-0.0712536	0.104798	0.931226
MRI_quantitative	RVESV	CAP2	0.546186	0.988166	NA	NA	NA	PTV_&_missense0.2_freq0.001	-0.0788943	0.0780446	0.924138
MRI_quantitative	RVESV	FBXO32	0.985367	0.988166	NA	NA	NA	PTV_&_missense0.4_freq0.001	0.205136	0.189565	1.22769
MRI_quantitative	RVESV	FLII	0.629574	0.988166	NA	NA	NA	PTV_&_missense0.6_freq0.001	0.0659149	0.0772829	1.06814
MRI_quantitative	RVESV	JPH2	0.98768	0.988166	NA	NA	NA	missense0_freq0.001	-0.0479725	0.0520848	0.95316
MRI_quantitative	RVESV	KLHL24	0.731778	0.988166	NA	NA	NA	PTV_&_missense0.2_freq0.001	-0.0799065	0.080364	0.923203
MRI_quantitative	RVESV	LDB3	0.925806	0.988166	NA	NA	NA	missense0.8_freq0.001	0.246049	0.180355	1.27896
MRI_quantitative	RVESV	LEMD2	0.598029	0.988166	NA	NA	NA	missense0.4_freq0.001	0.121993	0.162837	1.12975
MRI_quantitative	RVESV	LMOD2	0.795721	0.988166	NA	NA	NA	PTV_&_missense0.6_freq0.001	0.184941	0.130436	1.20315
MRI_quantitative	RVESV	NRAP	0.728738	0.988166	0.0301823	0.112139	1.03064	PTV_&_missense0.4_freq0.001	0.0476848	0.0402824	1.04884
MRI_quantitative	RVESV	PLEKHM2	0.867489	0.988166	NA	NA	NA	missense0.4_freq0.001	0.0346272	0.0704164	1.03523
MRI_quantitative	RVESV	RPL3L	0.987565	0.988166	NA	NA	NA	PTV_&_missense0.8_freq0.001	0.33206	0.172469	1.39384
MRI_quantitative	RVESV	TRIM63	0.908733	0.988166	-0.00675455	0.110218	0.993268	missense0.6_freq0.001	-0.092822	0.139092	0.911356
MRI_quantitative	RVSV	ALPK3	0.766211	0.988166	0.0817444	0.143991	1.08518	missense0.2_freq0.001	-0.0621332	0.0434314	0.939758
MRI_quantitative	RVSV	BAG5	0.711315	0.988166	-0.0927583	0.140769	0.911414	PTV_&_missense0.6_freq0.001	-0.0919509	0.127338	0.91215
MRI_quantitative	RVSV	CAP2	0.874214	0.988166	NA	NA	NA	missense0.6_freq0.001	0.146654	0.181647	1.15795
MRI_quantitative	RVSV	FBXO32	0.897132	0.988166	NA	NA	NA	PTV_&_missense0.4_freq0.001	-0.102911	0.211513	0.902207
MRI_quantitative	RVSV	FLII	0.895785	0.988166	NA	NA	NA	PTV_&_missense0.2_freq0.001	0.0328055	0.0436674	1.03335
MRI_quantitative	RVSV	KLHL24	0.984426	0.988166	NA	NA	NA	PTV_&_missense0.6_freq0.001	0.0698322	0.178195	1.07233
MRI_quantitative	RVSV	LEMD2	0.727079	0.988166	NA	NA	NA	missense0_freq0.001	-0.0814057	0.0838073	0.92182
MRI_quantitative	RVSV	LMOD2	0.677681	0.988166	NA	NA	NA	missense0.6_freq0.001	-0.136548	0.164301	0.872364
MRI_quantitative	RVSV	RPL3L	0.508888	0.988166	NA	NA	NA	missense0_freq0.001	0.0514118	0.0421149	1.05276
MRI_quantitative	RVSV	SLC30A5	0.475739	0.988166	NA	NA	NA	PTV_&_missense0.2_freq0.001	0.0799986	0.0714867	1.08329

## Sheet: S8
Supplementary Table 8: Raw association results for each mask-phenotype association test in the UK Biobank. The individual mask-phenotype P-values were combined into a single Cauchy P-value for each gene-phenotype analysis (Supplementary Table 7 for Cauchy results). P-values and effect sizes were computed from score tests within logistic (for binary traits) or linear (for quantitative traits) mixe…
Phenotype_group	Phenotype	Gene_name	Variant annotation	Frequency cutoff	N variants	cMAC	N carriers	P-value	Beta	Beta.SE	OR	OR_95CI
Disease_Binary	AF	ALPK3	missense0	freq0.001	1138	15112	14847	0.205298	0.0432886	0.034177	1.04424	[0.98; 1.12]
Disease_Binary	AF	ALPK3	missense0	freq1e-05	690	1403	1389	0.348584	0.108592	0.115851	1.11471	[0.89; 1.4]
Disease_Binary	AF	ALPK3	missense0.2	freq0.001	529	6624	6587	0.181478	0.0692544	0.0518287	1.07171	[0.97; 1.19]
Disease_Binary	AF	ALPK3	missense0.2	freq1e-05	316	647	645	0.887273	0.0243318	0.171646	1.02463	[0.73; 1.43]
Disease_Binary	AF	ALPK3	missense0.4	freq0.001	248	3394	3385	0.323651	0.0711552	0.0720936	1.07375	[0.93; 1.24]
Disease_Binary	AF	ALPK3	missense0.4	freq1e-05	152	330	330	0.853284	-0.0442639	0.239354	0.956701	[0.6; 1.53]
Disease_Binary	AF	ALPK3	missense0.6	freq0.001	29	209	209	0.74962	0.0940911	0.294827	1.09866	[0.62; 1.96]
Disease_Binary	AF	ALPK3	missense0.6	freq1e-05	18	39	39	0.765198	0.199155	0.666825	1.22037	[0.33; 4.51]
Disease_Binary	AF	ALPK3	missense0.8	freq0.001	6	73	73	0.285205	-0.49635	0.464443	0.608748	[0.24; 1.51]
Disease_Binary	AF	ALPK3	PTV	freq0.001	64	551	547	0.272127	0.194112	0.176759	1.21423	[0.86; 1.72]
Disease_Binary	AF	ALPK3	PTV	freq1e-05	49	111	107	0.20138	0.51246	0.401103	1.66939	[0.76; 3.66]
Disease_Binary	AF	ALPK3	PTV_&_missense0	freq0.001	1202	15663	15359	0.147231	0.0485454	0.0334939	1.04974	[0.98; 1.12]
Disease_Binary	AF	ALPK3	PTV_&_missense0	freq1e-05	739	1514	1490	0.211033	0.138728	0.110918	1.14881	[0.92; 1.43]
Disease_Binary	AF	ALPK3	PTV_&_missense0.2	freq0.001	593	7175	7102	0.113015	0.0784997	0.0495333	1.08166	[0.98; 1.19]
Disease_Binary	AF	ALPK3	PTV_&_missense0.2	freq1e-05	365	758	752	0.526667	0.099926	0.157836	1.10509	[0.81; 1.51]
Disease_Binary	AF	ALPK3	PTV_&_missense0.4	freq0.001	312	3945	3908	0.186797	0.087559	0.0663268	1.09151	[0.96; 1.24]
Disease_Binary	AF	ALPK3	PTV_&_missense0.4	freq1e-05	201	441	437	0.619906	0.101962	0.205575	1.10734	[0.74; 1.66]
Disease_Binary	AF	ALPK3	PTV_&_missense0.6	freq0.001	93	760	756	0.268591	0.167769	0.151647	1.18266	[0.88; 1.59]
Disease_Binary	AF	ALPK3	PTV_&_missense0.6	freq1e-05	67	150	146	0.211722	0.429269	0.343733	1.53613	[0.78; 3.01]
Disease_Binary	AF	ALPK3	PTV_&_missense0.8	freq0.001	70	624	620	0.518064	0.10679	0.165225	1.1127	[0.8; 1.54]
Disease_Binary	AF	ALPK3	PTV_&_missense0.8	freq1e-05	50	113	109	0.214697	0.494896	0.398867	1.64033	[0.75; 3.58]
Disease_Binary	DCM	ALPK3	missense0	freq0.001	1121	14621	14369	0.959281	0.00922813	0.180746	1.00927	[0.71; 1.44]
Disease_Binary	DCM	ALPK3	missense0	freq1e-05	668	1295	1284	0.664424	-0.262464	0.605017	0.769154	[0.23; 2.52]
Disease_Binary	DCM	ALPK3	missense0.2	freq0.001	520	6408	6372	0.907918	0.0315453	0.272731	1.03205	[0.6; 1.76]
Disease_Binary	DCM	ALPK3	missense0.2	freq1e-05	305	603	601	0.267164	-1.00102	0.902127	0.367506	[0.06; 2.15]
Disease_Binary	DCM	ALPK3	missense0.4	freq0.001	244	3279	3270	0.688061	0.153009	0.381104	1.16534	[0.55; 2.46]
Disease_Binary	DCM	ALPK3	missense0.4	freq1e-05	146	298	298	0.444449	-1.00544	1.31481	0.365885	[0.03; 4.81]
Disease_Binary	DCM	ALPK3	missense0.6	freq0.001	28	198	198	0.530548	-1.00516	1.60269	0.365986	[0.02; 8.47]
Disease_Binary	DCM	ALPK3	missense0.6	freq1e-05	17	36	36	0.791016	-1.00478	3.79176	0.366124	[0; 618.36]
Disease_Binary	DCM	ALPK3	missense0.8	freq0.001	6	68	68	0.703104	-1.00531	2.63769	0.365931	[0; 64.36]
Disease_Binary	DCM	ALPK3	PTV	freq0.001	63	534	530	0.282448	-0.996998	0.927581	0.368986	[0.06; 2.27]
Disease_Binary	DCM	ALPK3	PTV	freq1e-05	48	108	104	0.638671	-0.96079	2.04616	0.382591	[0.01; 21.11]
Disease_Binary	DCM	ALPK3	PTV_&_missense0	freq0.001	1184	15155	14866	0.876655	-0.0274917	0.177125	0.972883	[0.69; 1.38]
Disease_Binary	DCM	ALPK3	PTV_&_missense0	freq1e-05	716	1403	1382	0.584274	-0.316294	0.578073	0.728845	[0.23; 2.26]
Disease_Binary	DCM	ALPK3	PTV_&_missense0.2	freq0.001	583	6942	6872	0.848091	-0.0499462	0.260741	0.951281	[0.57; 1.59]
Disease_Binary	DCM	ALPK3	PTV_&_missense0.2	freq1e-05	353	711	705	0.228201	-0.994899	0.825638	0.369761	[0.07; 1.87]
Disease_Binary	DCM	ALPK3	PTV_&_missense0.4	freq0.001	307	3813	3778	0.970566	-0.0129335	0.350523	0.98715	[0.5; 1.96]
Disease_Binary	DCM	ALPK3	PTV_&_missense0.4	freq1e-05	194	406	402	0.369542	-0.992743	1.10633	0.370559	[0.04; 3.24]
Disease_Binary	DCM	ALPK3	PTV_&_missense0.6	freq0.001	91	732	728	0.213204	-0.999651	0.80306	0.368008	[0.08; 1.78]
Disease_Binary	DCM	ALPK3	PTV_&_missense0.6	freq1e-05	65	144	140	0.589815	-0.970822	1.8008	0.378772	[0.01; 12.92]
Disease_Binary	DCM	ALPK3	PTV_&_missense0.8	freq0.001	69	602	598	0.254049	-0.998196	0.875174	0.368544	[0.07; 2.05]
Disease_Binary	DCM	ALPK3	PTV_&_missense0.8	freq1e-05	49	110	106	0.635405	-0.961592	2.02811	0.382284	[0.01; 20.36]
Disease_Binary	HCM	ALPK3	missense0	freq0.001	1138	15112	14847	0.00320671	0.557194	0.18332	1.74577	[1.22; 2.5]
Disease_Binary	HCM	ALPK3	missense0	freq1e-05	690	1403	1389	0.0281947	1.07633	0.428438	2.93388	[1.27; 6.79]
Disease_Binary	HCM	ALPK3	missense0.2	freq0.001	529	6624	6587	0.00253388	0.806917	0.242513	2.24099	[1.39; 3.6]
Disease_Binary	HCM	ALPK3	missense0.2	freq1e-05	316	647	645	0.215084	1.34169	1.08227	3.82552	[0.46; 31.91]
Disease_Binary	HCM	ALPK3	missense0.4	freq0.001	248	3394	3385	0.00055658	1.15361	0.285825	3.16961	[1.81; 5.55]
Disease_Binary	HCM	ALPK3	missense0.4	freq1e-05	152	330	330	0.0257585	1.85772	0.634122	6.40908	[1.85; 22.21]
Disease_Binary	HCM	ALPK3	missense0.6	freq0.001	29	209	209	0.00874671	2.3765	0.636102	10.7672	[3.09; 37.46]
Disease_Binary	HCM	ALPK3	missense0.6	freq1e-05	18	39	39	0.828098	-1.00246	4.61659	0.366977	[0; 3121.48]
Disease_Binary	HCM	ALPK3	missense0.8	freq0.001	6	73	73	0.774508	-1.00229	3.49859	0.367039	[0; 348.96]
Disease_Binary	HCM	ALPK3	PTV	freq0.001	64	551	547	1.69e-07	2.65863	0.348504	14.2767	[7.21; 28.27]
Disease_Binary	HCM	ALPK3	PTV	freq1e-05	49	111	107	0.0037119	3.03407	0.641457	20.7816	[5.91; 73.06]
Disease_Binary	HCM	ALPK3	PTV_&_missense0	freq0.001	1202	15663	15359	2.65e-05	0.712767	0.169067	2.03963	[1.46; 2.84]
Disease_Binary	HCM	ALPK3	PTV_&_missense0	freq1e-05	739	1514	1490	0.00326324	1.33336	0.368061	3.79376	[1.84; 7.8]
Disease_Binary	HCM	ALPK3	PTV_&_missense0.2	freq0.001	593	7175	7102	2.96e-06	1.04345	0.210596	2.839	[1.88; 4.29]
Disease_Binary	HCM	ALPK3	PTV_&_missense0.2	freq1e-05	365	758	752	0.00918835	1.54017	0.473427	4.66536	[1.84; 11.8]
Disease_Binary	HCM	ALPK3	PTV_&_missense0.4	freq0.001	312	3945	3908	7.92e-08	1.42224	0.23651	4.1464	[2.61; 6.59]
Disease_Binary	HCM	ALPK3	PTV_&_missense0.4	freq1e-05	201	441	437	0.00092795	2.18203	0.474563	8.86431	[3.5; 22.47]
Disease_Binary	HCM	ALPK3	PTV_&_missense0.6	freq0.001	93	760	756	1.37e-08	2.54799	0.313622	12.7814	[6.91; 23.63]
Disease_Binary	HCM	ALPK3	PTV_&_missense0.6	freq1e-05	67	150	146	0.00607741	2.7041	0.638219	14.9409	[4.28; 52.2]
Disease_Binary	HCM	ALPK3	PTV_&_missense0.8	freq0.001	70	624	620	4e-07	2.53101	0.348067	12.5662	[6.35; 24.86]
Disease_Binary	HCM	ALPK3	PTV_&_missense0.8	freq1e-05	50	113	109	0.00379763	3.01755	0.641314	20.4412	[5.82; 71.85]
Disease_Binary	HF	ALPK3	missense0	freq0.001	1138	15106	14841	0.946329	-0.0032288	0.0479646	0.996776	[0.91; 1.1]
Disease_Binary	HF	ALPK3	missense0	freq1e-05	690	1403	1389	0.0791086	-0.280045	0.15949	0.75575	[0.55; 1.03]
Disease_Binary	HF	ALPK3	missense0.2	freq0.001	529	6621	6584	0.788684	0.0195228	0.0728408	1.01971	[0.88; 1.18]
Disease_Binary	HF	ALPK3	missense0.2	freq1e-05	316	647	645	0.173364	-0.323187	0.23738	0.723838	[0.45; 1.15]
Disease_Binary	HF	ALPK3	missense0.4	freq0.001	248	3392	3383	0.883688	0.0148926	0.101798	1.015	[0.83; 1.24]
Disease_Binary	HF	ALPK3	missense0.4	freq1e-05	152	330	330	0.13165	-0.502903	0.333573	0.604772	[0.31; 1.16]
Disease_Binary	HF	ALPK3	missense0.6	freq0.001	29	209	209	0.0303249	-0.884808	0.413136	0.412793	[0.05; 1.15]
Disease_Binary	HF	ALPK3	missense0.6	freq1e-05	18	39	39	0.256304	-1.05871	0.932645	0.346903	[0.06; 2.16]
Disease_Binary	HF	ALPK3	missense0.8	freq0.001	6	73	73	0.109177	-1.06271	0.663404	0.345519	[0.09; 1.27]
Disease_Binary	HF	ALPK3	PTV	freq0.001	64	549	545	0.066768	-0.465796	0.254084	0.627636	[0.38; 1.03]
Disease_Binary	HF	ALPK3	PTV	freq1e-05	49	110	106	0.513222	-0.371439	0.568098	0.689741	[0.23; 2.1]
Disease_Binary	HF	ALPK3	PTV_&_missense0	freq0.001	1202	15655	15352	0.685066	-0.0190844	0.0470568	0.981097	[0.89; 1.08]
Disease_Binary	HF	ALPK3	PTV_&_missense0	freq1e-05	739	1513	1489	0.0627002	-0.284901	0.153065	0.752089	[0.56; 1.02]
Disease_Binary	HF	ALPK3	PTV_&_missense0.2	freq0.001	593	7170	7098	0.805155	-0.0172115	0.0697724	0.982936	[0.86; 1.13]
Disease_Binary	HF	ALPK3	PTV_&_missense0.2	freq1e-05	365	757	751	0.131401	-0.330492	0.219072	0.71857	[0.47; 1.1]
Disease_Binary	HF	ALPK3	PTV_&_missense0.4	freq0.001	312	3941	3905	0.58717	-0.0510193	0.0939681	0.95026	[0.79; 1.14]
Disease_Binary	HF	ALPK3	PTV_&_missense0.4	freq1e-05	201	440	436	0.1028	-0.469365	0.287702	0.625399	[0.36; 1.1]
Disease_Binary	HF	ALPK3	PTV_&_missense0.6	freq0.001	93	758	754	0.00748063	-0.581152	0.216496	0.559254	[0.25; 0.84]
Disease_Binary	HF	ALPK3	PTV_&_missense0.6	freq1e-05	67	149	145	0.250559	-0.557496	0.485204	0.572641	[0.22; 1.48]
Disease_Binary	HF	ALPK3	PTV_&_missense0.8	freq0.001	70	622	618	0.0219646	-0.542321	0.237313	0.581397	[0.26; 0.95]
Disease_Binary	HF	ALPK3	PTV_&_missense0.8	freq1e-05	50	112	108	0.503836	-0.377881	0.565295	0.685312	[0.23; 2.08]
Disease_Binary	SVT	ALPK3	missense0	freq0.001	1138	15112	14847	0.350938	0.0740856	0.0794251	1.0769	[0.92; 1.26]
Disease_Binary	SVT	ALPK3	missense0	freq1e-05	690	1403	1389	0.341428	0.250692	0.263513	1.28491	[0.77; 2.15]
Disease_Binary	SVT	ALPK3	missense0.2	freq0.001	529	6624	6587	0.164148	0.16721	0.120186	1.182	[0.93; 1.5]
Disease_Binary	SVT	ALPK3	missense0.2	freq1e-05	316	647	645	0.193437	0.506404	0.389398	1.65931	[0.77; 3.56]
Disease_Binary	SVT	ALPK3	missense0.4	freq0.001	248	3394	3385	0.0703836	0.303213	0.167573	1.3542	[0.98; 1.88]
Disease_Binary	SVT	ALPK3	missense0.4	freq1e-05	152	330	330	0.160939	0.762824	0.544128	2.14432	[0.74; 6.23]
Disease_Binary	SVT	ALPK3	missense0.6	freq0.001	29	209	209	0.409514	-0.557103	0.675481	0.572866	[0.15; 2.15]
Disease_Binary	SVT	ALPK3	missense0.6	freq1e-05	18	39	39	0.518493	-1.01323	1.56927	0.363044	[0.02; 7.87]
Disease_Binary	SVT	ALPK3	missense0.8	freq0.001	6	73	73	0.355778	-1.01397	1.09804	0.362776	[0.04; 3.12]
Disease_Binary	SVT	ALPK3	PTV	freq0.001	64	551	547	0.428746	-0.325883	0.411813	0.721889	[0.32; 1.62]
Disease_Binary	SVT	ALPK3	PTV	freq1e-05	49	111	107	0.428777	0.727669	0.919603	2.07025	[0.34; 12.55]
Disease_Binary	SVT	ALPK3	PTV_&_missense0	freq0.001	1202	15663	15359	0.444383	0.0595513	0.0778638	1.06136	[0.91; 1.24]
Disease_Binary	SVT	ALPK3	PTV_&_missense0	freq1e-05	739	1514	1490	0.259026	0.284955	0.252464	1.3297	[0.81; 2.18]
Disease_Binary	SVT	ALPK3	PTV_&_missense0.2	freq0.001	593	7175	7102	0.267037	0.127602	0.114966	1.1361	[0.91; 1.42]
Disease_Binary	SVT	ALPK3	PTV_&_missense0.2	freq1e-05	365	758	752	0.131966	0.540268	0.35865	1.71647	[0.85; 3.47]
Disease_Binary	SVT	ALPK3	PTV_&_missense0.4	freq0.001	312	3945	3908	0.170616	0.211522	0.15437	1.23556	[0.91; 1.67]
Disease_Binary	SVT	ALPK3	PTV_&_missense0.4	freq1e-05	201	441	437	0.107448	0.753978	0.468376	2.12544	[0.85; 5.32]
Disease_Binary	SVT	ALPK3	PTV_&_missense0.6	freq0.001	93	760	756	0.269011	-0.388784	0.351731	0.677881	[0.34; 1.35]
Disease_Binary	SVT	ALPK3	PTV_&_missense0.6	freq1e-05	67	150	146	0.721633	0.282691	0.793456	1.32669	[0.28; 6.28]
Disease_Binary	SVT	ALPK3	PTV_&_missense0.8	freq0.001	70	624	620	0.286704	-0.410858	0.385645	0.663081	[0.31; 1.41]
Disease_Binary	SVT	ALPK3	PTV_&_missense0.8	freq1e-05	50	113	109	0.439879	0.705817	0.913801	2.0255	[0.34; 12.14]
Disease_Binary	VT	ALPK3	missense0	freq0.001	1138	15112	14847	0.670627	0.048853	0.11487	1.05007	[0.84; 1.32]
Disease_Binary	VT	ALPK3	missense0	freq1e-05	690	1403	1389	0.428648	0.300046	0.379082	1.34992	[0.64; 2.84]
Disease_Binary	VT	ALPK3	missense0.2	freq0.001	529	6624	6587	0.143922	-0.254551	0.17419	0.775264	[0.55; 1.09]
Disease_Binary	VT	ALPK3	missense0.2	freq1e-05	316	647	645	0.224466	-0.686827	0.565412	0.50317	[0.17; 1.52]
Disease_Binary	VT	ALPK3	missense0.4	freq0.001	248	3394	3385	0.767296	-0.0717853	0.242589	0.930731	[0.58; 1.5]
Disease_Binary	VT	ALPK3	missense0.4	freq1e-05	152	330	330	0.629771	-0.382047	0.792548	0.682463	[0.14; 3.23]
Disease_Binary	VT	ALPK3	missense0.6	freq0.001	29	209	209	0.954573	-0.0556458	0.976837	0.945874	[0.14; 6.42]
Disease_Binary	VT	ALPK3	missense0.6	freq1e-05	18	39	39	0.646276	-1.00972	2.20011	0.364321	[0; 27.18]
Disease_Binary	VT	ALPK3	missense0.8	freq0.001	6	73	73	0.327812	1.57258	1.60708	4.81905	[0.21; 112.44]
Disease_Binary	VT	ALPK3	PTV	freq0.001	64	551	547	0.453934	0.45167	0.603134	1.57093	[0.48; 5.12]
Disease_Binary	VT	ALPK3	PTV	freq1e-05	49	111	107	0.00960343	1.88026	0.548526	6.55519	[2.24; 19.21]
Disease_Binary	VT	ALPK3	PTV_&_missense0	freq0.001	1202	15663	15359	0.577595	0.0627309	0.112643	1.06474	[0.85; 1.33]
Disease_Binary	VT	ALPK3	PTV_&_missense0	freq1e-05	739	1514	1490	0.100398	0.596372	0.362993	1.81552	[0.89; 3.7]
Disease_Binary	VT	ALPK3	PTV_&_missense0.2	freq0.001	593	7175	7102	0.233435	-0.198638	0.166704	0.819847	[0.59; 1.14]
Disease_Binary	VT	ALPK3	PTV_&_missense0.2	freq1e-05	365	758	752	0.880313	0.0782645	0.519778	1.08141	[0.39; 3]
Disease_Binary	VT	ALPK3	PTV_&_missense0.4	freq0.001	312	3945	3908	0.996105	0.00109182	0.223672	1.00109	[0.65; 1.55]
Disease_Binary	VT	ALPK3	PTV_&_missense0.4	freq1e-05	201	441	437	0.213757	0.844757	0.679447	2.32741	[0.61; 8.82]
Disease_Binary	VT	ALPK3	PTV_&_missense0.6	freq0.001	93	760	756	0.54354	0.31185	0.51336	1.36595	[0.5; 3.74]
Disease_Binary	VT	ALPK3	PTV_&_missense0.6	freq1e-05	67	150	146	0.0222173	1.54801	0.544548	4.70211	[1.62; 13.67]
Disease_Binary	VT	ALPK3	PTV_&_missense0.8	freq0.001	70	624	620	0.295976	0.590233	0.564761	1.80441	[0.6; 5.46]
Disease_Binary	VT	ALPK3	PTV_&_missense0.8	freq1e-05	50	113	109	0.00995564	1.86571	0.548281	6.46052	[2.21; 18.92]
Disease_Binary	AF	BAG5	missense0	freq0.001	237	1024	1022	0.945968	0.0092465	0.136437	1.00929	[0.77; 1.32]
Disease_Binary	AF	BAG5	missense0	freq1e-05	167	319	318	0.586895	-0.134984	0.248433	0.87373	[0.54; 1.42]
Disease_Binary	AF	BAG5	missense0.2	freq0.001	197	843	842	0.884371	0.0218218	0.150049	1.02206	[0.76; 1.37]
Disease_Binary	AF	BAG5	missense0.2	freq1e-05	141	280	280	0.431607	-0.208619	0.265269	0.811704	[0.48; 1.37]
Disease_Binary	AF	BAG5	missense0.4	freq0.001	142	481	481	0.708925	-0.0738286	0.197773	0.928831	[0.63; 1.37]
Disease_Binary	AF	BAG5	missense0.4	freq1e-05	104	214	214	0.290963	-0.317107	0.300288	0.728252	[0.4; 1.31]
Disease_Binary	AF	BAG5	missense0.6	freq0.001	75	226	226	0.957208	-0.0156863	0.292339	0.984436	[0.56; 1.75]
Disease_Binary	AF	BAG5	missense0.6	freq1e-05	56	125	125	0.515587	-0.249857	0.384298	0.778913	[0.37; 1.65]
Disease_Binary	AF	BAG5	PTV	freq0.001	36	479	479	0.531955	-0.115331	0.184523	0.891071	[0.62; 1.28]
Disease_Binary	AF	BAG5	PTV	freq1e-05	28	72	72	0.702711	0.195959	0.513435	1.21648	[0.44; 3.33]
Disease_Binary	AF	BAG5	PTV_&_missense0	freq0.001	273	1503	1498	0.751326	-0.0347411	0.109631	0.965855	[0.78; 1.2]
Disease_Binary	AF	BAG5	PTV_&_missense0	freq1e-05	195	391	387	0.748107	-0.0714326	0.222437	0.931059	[0.6; 1.44]
Disease_Binary	AF	BAG5	PTV_&_missense0.2	freq0.001	233	1322	1318	0.778517	-0.0327136	0.116314	0.967816	[0.77; 1.22]
Disease_Binary	AF	BAG5	PTV_&_missense0.2	freq1e-05	169	352	349	0.60278	-0.121918	0.234275	0.885221	[0.56; 1.4]
Disease_Binary	AF	BAG5	PTV_&_missense0.4	freq0.001	178	960	957	0.477343	-0.095725	0.134714	0.908714	[0.7; 1.18]
Disease_Binary	AF	BAG5	PTV_&_missense0.4	freq1e-05	132	286	283	0.475414	-0.183667	0.257345	0.832213	[0.5; 1.38]
Disease_Binary	AF	BAG5	PTV_&_missense0.6	freq0.001	111	705	702	0.578292	-0.0865367	0.155675	0.917102	[0.68; 1.24]
Disease_Binary	AF	BAG5	PTV_&_missense0.6	freq1e-05	84	197	194	0.772698	-0.0879664	0.304542	0.915792	[0.5; 1.66]
Disease_Binary	AF	BAG5	PTV_&_missense0.8	freq0.001	44	490	490	0.705429	-0.0690563	0.182688	0.933274	[0.65; 1.34]
Disease_Binary	AF	BAG5	PTV_&_missense0.8	freq1e-05	35	80	80	0.243359	0.573738	0.49179	1.77489	[0.68; 4.65]
Disease_Binary	DCM	BAG5	missense0	freq0.001	234	997	995	0.147153	-1.00381	0.692443	0.366481	[0.09; 1.42]
Disease_Binary	DCM	BAG5	missense0	freq1e-05	164	303	302	0.418358	-1.00394	1.24055	0.366433	[0.03; 4.17]
Disease_Binary	DCM	BAG5	missense0.2	freq0.001	194	824	823	0.186599	-1.00341	0.759754	0.366626	[0.08; 1.63]
Disease_Binary	DCM	BAG5	missense0.2	freq1e-05	138	265	265	0.452907	-1.00602	1.34032	0.365672	[0.03; 5.06]
Disease_Binary	DCM	BAG5	missense0.4	freq0.001	139	472	472	0.31363	-1.00662	0.99899	0.365453	[0.05; 2.59]
Disease_Binary	DCM	BAG5	missense0.4	freq1e-05	101	200	200	0.511056	-1.00594	1.53065	0.365702	[0.02; 7.35]
Disease_Binary	DCM	BAG5	missense0.6	freq0.001	74	222	222	0.491469	-1.00597	1.46222	0.36569	[0.02; 6.42]
Disease_Binary	DCM	BAG5	missense0.6	freq1e-05	55	122	122	0.603769	-1.00587	1.93814	0.365725	[0.01; 16.33]
Disease_Binary	DCM	BAG5	PTV	freq0.001	36	465	465	0.973449	-0.0328434	0.986786	0.96769	[0.14; 6.69]
Disease_Binary	DCM	BAG5	PTV	freq1e-05	28	70	70	0.711556	-1.00475	2.71726	0.366135	[0; 75.27]
Disease_Binary	DCM	BAG5	PTV_&_missense0	freq0.001	270	1462	1457	0.228128	-0.682798	0.566545	0.505201	[0.17; 1.53]
Disease_Binary	DCM	BAG5	PTV_&_missense0	freq1e-05	192	373	369	0.375606	-0.995689	1.12378	0.369469	[0.04; 3.34]
Disease_Binary	DCM	BAG5	PTV_&_missense0.2	freq0.001	230	1289	1285	0.286384	-0.641367	0.601608	0.526572	[0.16; 1.71]
Disease_Binary	DCM	BAG5	PTV_&_missense0.2	freq1e-05	166	335	332	0.404998	-0.996203	1.19631	0.369279	[0.04; 3.85]
Disease_Binary	DCM	BAG5	PTV_&_missense0.4	freq0.001	175	937	934	0.464828	-0.512522	0.701201	0.598983	[0.15; 2.37]
Disease_Binary	DCM	BAG5	PTV_&_missense0.4	freq1e-05	129	270	267	0.453476	-0.993835	1.32576	0.370154	[0.03; 4.98]
Disease_Binary	DCM	BAG5	PTV_&_missense0.6	freq0.001	110	687	684	0.680613	-0.336032	0.816351	0.7146	[0.14; 3.54]
Disease_Binary	DCM	BAG5	PTV_&_missense0.6	freq1e-05	83	192	189	0.52741	-0.988916	1.56483	0.37198	[0.02; 7.99]
Disease_Binary	DCM	BAG5	PTV_&_missense0.8	freq0.001	44	476	476	0.954924	-0.0551368	0.975442	0.946356	[0.14; 6.4]
Disease_Binary	DCM	BAG5	PTV_&_missense0.8	freq1e-05	35	78	78	0.698311	-1.00479	2.59233	0.36612	[0; 58.92]
Disease_Binary	HCM	BAG5	missense0	freq0.001	237	1024	1022	0.13721	1.30192	0.875973	3.67637	[0.66; 20.47]
Disease_Binary	HCM	BAG5	missense0	freq1e-05	167	319	318	0.37683	1.35723	1.53575	3.8854	[0.19; 78.83]
Disease_Binary	HCM	BAG5	missense0.2	freq0.001	197	843	842	0.062076	1.80342	0.966589	6.07035	[0.91; 40.36]
Disease_Binary	HCM	BAG5	missense0.2	freq1e-05	141	280	280	0.286074	1.77968	1.66828	5.92796	[0.23; 155.95]
Disease_Binary	HCM	BAG5	missense0.4	freq0.001	142	481	481	0.0785821	2.24017	1.27357	9.39495	[0.77; 114.02]
Disease_Binary	HCM	BAG5	missense0.4	freq1e-05	104	214	214	0.169238	2.61474	1.9021	13.6636	[0.33; 568.42]
Disease_Binary	HCM	BAG5	missense0.6	freq0.001	75	226	226	0.198043	2.36081	1.83415	10.5996	[0.29; 385.96]
Disease_Binary	HCM	BAG5	missense0.6	freq1e-05	56	125	125	0.0598042	4.86263	2.42203	129.363	[1.12; 14910.36]
Disease_Binary	HCM	BAG5	PTV	freq0.001	36	479	479	0.458351	-1.0031	1.35267	0.366743	[0.03; 5.2]
Disease_Binary	HCM	BAG5	PTV	freq1e-05	28	72	72	0.779527	-1.00155	3.5778	0.367308	[0; 407.86]
Disease_Binary	HCM	BAG5	PTV_&_missense0	freq0.001	273	1503	1498	0.398593	0.620445	0.735005	1.85976	[0.44; 7.85]
Disease_Binary	HCM	BAG5	PTV_&_missense0	freq1e-05	195	391	387	0.48438	0.983461	1.4064	2.67369	[0.17; 42.1]
Disease_Binary	HCM	BAG5	PTV_&_missense0.2	freq0.001	233	1322	1318	0.27734	0.853877	0.786032	2.34874	[0.5; 10.96]
Disease_Binary	HCM	BAG5	PTV_&_missense0.2	freq1e-05	169	352	349	0.398012	1.27285	1.50601	3.571	[0.19; 68.35]
Disease_Binary	HCM	BAG5	PTV_&_missense0.4	freq0.001	178	960	957	0.440411	0.71461	0.926262	2.04339	[0.33; 12.55]
Disease_Binary	HCM	BAG5	PTV_&_missense0.4	freq1e-05	132	286	283	0.281451	1.80006	1.67126	6.05001	[0.23; 160.09]
Disease_Binary	HCM	BAG5	PTV_&_missense0.6	freq0.001	111	705	702	0.867485	0.181312	1.08665	1.19879	[0.14; 10.09]
Disease_Binary	HCM	BAG5	PTV_&_missense0.6	freq1e-05	84	197	194	0.134915	2.97735	1.99154	19.6357	[0.4; 973.38]
Disease_Binary	HCM	BAG5	PTV_&_missense0.8	freq0.001	44	490	490	0.452723	-1.00312	1.33592	0.366735	[0.03; 5.03]
Disease_Binary	HCM	BAG5	PTV_&_missense0.8	freq1e-05	35	80	80	0.769719	-1.00152	3.42117	0.36732	[0; 300.06]
Disease_Binary	HF	BAG5	missense0	freq0.001	237	1023	1021	0.708842	-0.0700311	0.187544	0.932365	[0.65; 1.35]
Disease_Binary	HF	BAG5	missense0	freq1e-05	167	319	318	0.456067	-0.253042	0.339499	0.776435	[0.4; 1.51]
Disease_Binary	HF	BAG5	missense0.2	freq0.001	197	842	841	0.354916	-0.191892	0.207429	0.825396	[0.55; 1.24]
Disease_Binary	HF	BAG5	missense0.2	freq1e-05	141	280	280	0.277237	-0.395945	0.364407	0.673043	[0.33; 1.37]
Disease_Binary	HF	BAG5	missense0.4	freq0.001	142	481	481	0.830355	0.0585375	0.273225	1.06028	[0.62; 1.81]
Disease_Binary	HF	BAG5	missense0.4	freq1e-05	104	214	214	0.610875	-0.209927	0.412573	0.810643	[0.36; 1.82]
Disease_Binary	HF	BAG5	missense0.6	freq0.001	75	226	226	0.0685585	-0.73408	0.403049	0.479947	[0.22; 1.06]
Disease_Binary	HF	BAG5	missense0.6	freq1e-05	56	125	125	0.0462967	-1.06425	0.526868	0.344988	[0.01; 1.96]
Disease_Binary	HF	BAG5	PTV	freq0.001	36	479	479	0.706244	-0.0988517	0.262272	0.905877	[0.54; 1.51]
Disease_Binary	HF	BAG5	PTV	freq1e-05	28	72	72	0.983433	-0.0149741	0.721107	0.985137	[0.24; 4.05]
Disease_Binary	HF	BAG5	PTV_&_missense0	freq0.001	273	1502	1497	0.601215	-0.0796837	0.15246	0.923408	[0.68; 1.25]
Disease_Binary	HF	BAG5	PTV_&_missense0	freq1e-05	195	391	387	0.496653	-0.207751	0.305622	0.812409	[0.45; 1.48]
Disease_Binary	HF	BAG5	PTV_&_missense0.2	freq0.001	233	1321	1317	0.337763	-0.155828	0.162559	0.855706	[0.62; 1.18]
Disease_Binary	HF	BAG5	PTV_&_missense0.2	freq1e-05	169	352	349	0.330249	-0.314874	0.323408	0.729881	[0.39; 1.38]
Disease_Binary	HF	BAG5	PTV_&_missense0.4	freq0.001	178	960	957	0.901821	-0.0233068	0.188931	0.976963	[0.67; 1.41]
Disease_Binary	HF	BAG5	PTV_&_missense0.4	freq1e-05	132	286	283	0.653526	-0.159643	0.355655	0.852448	[0.42; 1.71]
Disease_Binary	HF	BAG5	PTV_&_missense0.6	freq0.001	111	705	702	0.19147	-0.286482	0.219318	0.750901	[0.49; 1.15]
Disease_Binary	HF	BAG5	PTV_&_missense0.6	freq1e-05	84	197	194	0.103663	-0.685603	0.4213	0.503787	[0.22; 1.15]
Disease_Binary	HF	BAG5	PTV_&_missense0.8	freq0.001	44	490	490	0.641555	-0.120715	0.259309	0.886287	[0.53; 1.47]
Disease_Binary	HF	BAG5	PTV_&_missense0.8	freq1e-05	35	80	80	0.895518	-0.0910954	0.693662	0.912931	[0.23; 3.56]
Disease_Binary	SVT	BAG5	missense0	freq0.001	237	1024	1022	0.409974	0.257235	0.312202	1.29335	[0.7; 2.38]
Disease_Binary	SVT	BAG5	missense0	freq1e-05	167	319	318	0.647636	0.257115	0.562554	1.29319	[0.43; 3.9]
Disease_Binary	SVT	BAG5	missense0.2	freq0.001	197	843	842	0.39455	0.29302	0.344165	1.34047	[0.68; 2.63]
Disease_Binary	SVT	BAG5	missense0.2	freq1e-05	141	280	280	0.466993	0.43809	0.602285	1.54974	[0.48; 5.05]
Disease_Binary	SVT	BAG5	missense0.4	freq0.001	142	481	481	0.618883	0.226118	0.454568	1.25372	[0.51; 3.06]
Disease_Binary	SVT	BAG5	missense0.4	freq1e-05	104	214	214	0.206358	0.866062	0.68537	2.37753	[0.62; 9.11]
Disease_Binary	SVT	BAG5	missense0.6	freq0.001	75	226	226	0.253695	0.759899	0.665749	2.13806	[0.58; 7.88]
Disease_Binary	SVT	BAG5	missense0.6	freq1e-05	56	125	125	0.122805	1.37737	0.892597	3.96447	[0.69; 22.8]
Disease_Binary	SVT	BAG5	PTV	freq0.001	36	479	479	0.343514	-0.421105	0.444557	0.656321	[0.27; 1.57]
Disease_Binary	SVT	BAG5	PTV	freq1e-05	28	72	72	0.759153	0.3591	1.17126	1.43204	[0.14; 14.22]
Disease_Binary	SVT	BAG5	PTV_&_missense0	freq0.001	273	1503	1498	0.896765	0.0331162	0.255232	1.03367	[0.63; 1.7]
Disease_Binary	SVT	BAG5	PTV_&_missense0	freq1e-05	195	391	387	0.588369	0.272662	0.50381	1.31346	[0.49; 3.53]
Disease_Binary	SVT	BAG5	PTV_&_missense0.2	freq0.001	233	1322	1318	0.925717	0.0253405	0.271794	1.02566	[0.6; 1.75]
Disease_Binary	SVT	BAG5	PTV_&_missense0.2	freq1e-05	169	352	349	0.434582	0.415488	0.53174	1.51511	[0.53; 4.3]
Disease_Binary	SVT	BAG5	PTV_&_missense0.4	freq0.001	178	960	957	0.742364	-0.104259	0.317161	0.900992	[0.48; 1.68]
Disease_Binary	SVT	BAG5	PTV_&_missense0.4	freq1e-05	132	286	283	0.217028	0.723776	0.586306	2.06221	[0.65; 6.51]
Disease_Binary	SVT	BAG5	PTV_&_missense0.6	freq0.001	111	705	702	0.87808	-0.0565318	0.368518	0.945036	[0.46; 1.95]
Disease_Binary	SVT	BAG5	PTV_&_missense0.6	freq1e-05	84	197	194	0.162963	0.977878	0.7009	2.65881	[0.67; 10.5]
Disease_Binary	SVT	BAG5	PTV_&_missense0.8	freq0.001	44	490	490	0.584204	-0.240633	0.439709	0.78613	[0.33; 1.86]
Disease_Binary	SVT	BAG5	PTV_&_missense0.8	freq1e-05	35	80	80	0.186885	1.47072	1.11431	4.35235	[0.49; 38.66]
Disease_Binary	VT	BAG5	missense0	freq0.001	237	1024	1022	0.0228878	-1.0043	0.44425	0.3663	[0.01; 1.55]
Disease_Binary	VT	BAG5	missense0	freq1e-05	167	319	318	0.207424	-1.00845	0.799925	0.364784	[0.08; 1.75]
Disease_Binary	VT	BAG5	missense0.2	freq0.001	197	843	842	0.037939	-1.00292	0.489827	0.366807	[0.01; 1.89]
Disease_Binary	VT	BAG5	missense0.2	freq1e-05	141	280	280	0.236071	-1.01023	0.852613	0.364135	[0.07; 1.94]
Disease_Binary	VT	BAG5	missense0.4	freq0.001	142	481	481	0.119226	-1.01068	0.64869	0.363972	[0.1; 1.3]
Disease_Binary	VT	BAG5	missense0.4	freq1e-05	104	214	214	0.298973	-1.01014	0.972563	0.364168	[0.05; 2.45]
Disease_Binary	VT	BAG5	missense0.6	freq0.001	75	226	226	0.288766	-1.01024	0.952313	0.36413	[0.06; 2.35]
Disease_Binary	VT	BAG5	missense0.6	freq1e-05	56	125	125	0.415072	-1.01063	1.24004	0.363988	[0.03; 4.14]
Disease_Binary	VT	BAG5	PTV	freq0.001	36	479	479	0.769454	0.185073	0.631455	1.20331	[0.35; 4.15]
Disease_Binary	VT	BAG5	PTV	freq1e-05	28	72	72	0.246408	2.01599	1.73925	7.50818	[0.25; 226.99]
Disease_Binary	VT	BAG5	PTV_&_missense0	freq0.001	273	1503	1498	0.0929562	-0.610308	0.363277	0.543183	[0.27; 1.11]
Disease_Binary	VT	BAG5	PTV_&_missense0	freq1e-05	195	391	387	0.509996	-0.477241	0.724362	0.620493	[0.15; 2.57]
Disease_Binary	VT	BAG5	PTV_&_missense0.2	freq0.001	233	1322	1318	0.150514	-0.556267	0.38691	0.573346	[0.27; 1.22]
Disease_Binary	VT	BAG5	PTV_&_missense0.2	freq1e-05	169	352	349	0.581175	-0.4208	0.762776	0.656521	[0.15; 2.93]
Disease_Binary	VT	BAG5	PTV_&_missense0.4	freq0.001	178	960	957	0.381011	-0.396063	0.452109	0.672964	[0.28; 1.63]
Disease_Binary	VT	BAG5	PTV_&_missense0.4	freq1e-05	132	286	283	0.734407	-0.286691	0.845025	0.750743	[0.14; 3.93]
Disease_Binary	VT	BAG5	PTV_&_missense0.6	freq0.001	111	705	702	0.73275	-0.179441	0.525496	0.835737	[0.3; 2.34]
Disease_Binary	VT	BAG5	PTV_&_missense0.6	freq1e-05	84	197	194	0.992626	0.00927189	1.00319	1.00932	[0.14; 7.21]
Disease_Binary	VT	BAG5	PTV_&_missense0.8	freq0.001	44	490	490	0.802204	0.156264	0.623817	1.16913	[0.34; 3.97]
Disease_Binary	VT	BAG5	PTV_&_missense0.8	freq1e-05	35	80	80	0.289105	1.76586	1.66576	5.84657	[0.22; 153.05]
Disease_Binary	AF	CAP2	missense0	freq0.001	281	1880	1864	0.017523	0.199948	0.0900999	1.22134	[1.02; 1.46]
Disease_Binary	AF	CAP2	missense0	freq1e-05	175	356	353	0.870704	0.0365032	0.224271	1.03718	[0.67; 1.61]
Disease_Binary	AF	CAP2	missense0.2	freq0.001	214	1478	1462	0.048975	0.181848	0.101391	1.19943	[0.98; 1.46]
Disease_Binary	AF	CAP2	missense0.2	freq1e-05	137	278	275	0.920777	0.0250707	0.25208	1.02539	[0.63; 1.68]
Disease_Binary	AF	CAP2	missense0.4	freq0.001	138	844	838	0.023576	0.287339	0.129594	1.33288	[1.03; 1.72]
Disease_Binary	AF	CAP2	missense0.4	freq1e-05	87	166	163	0.401	0.273897	0.326132	1.31508	[0.69; 2.49]
Disease_Binary	AF	CAP2	missense0.6	freq0.001	56	316	313	0.493144	0.165094	0.240902	1.1795	[0.74; 1.89]
Disease_Binary	AF	CAP2	missense0.6	freq1e-05	36	65	62	0.344769	-0.500462	0.529711	0.606251	[0.21; 1.71]
Disease_Binary	AF	CAP2	PTV	freq0.001	20	84	84	0.0230241	0.821057	0.348015	2.2729	[1.15; 4.5]
Disease_Binary	AF	CAP2	PTV	freq1e-05	18	33	33	0.274107	0.892986	0.816516	2.44241	[0.49; 12.1]
Disease_Binary	AF	CAP2	PTV_&_missense0	freq0.001	301	1964	1947	0.00546467	0.22988	0.0872771	1.25845	[1.06; 1.49]
Disease_Binary	AF	CAP2	PTV_&_missense0	freq1e-05	193	389	386	0.655134	0.096597	0.216274	1.10142	[0.72; 1.68]
Disease_Binary	AF	CAP2	PTV_&_missense0.2	freq0.001	234	1562	1545	0.0153831	0.220139	0.0974127	1.24625	[1.03; 1.51]
Disease_Binary	AF	CAP2	PTV_&_missense0.2	freq1e-05	155	311	308	0.67619	0.100606	0.240876	1.10584	[0.69; 1.77]
Disease_Binary	AF	CAP2	PTV_&_missense0.4	freq0.001	158	928	921	0.00484266	0.338664	0.12162	1.40307	[1.11; 1.78]
Disease_Binary	AF	CAP2	PTV_&_missense0.4	freq1e-05	105	199	196	0.235763	0.359109	0.302881	1.43205	[0.79; 2.59]
Disease_Binary	AF	CAP2	PTV_&_missense0.6	freq0.001	76	400	396	0.101691	0.350132	0.213924	1.41926	[0.93; 2.16]
Disease_Binary	AF	CAP2	PTV_&_missense0.6	freq1e-05	54	98	95	0.843522	-0.087721	0.444404	0.916016	[0.38; 2.19]
Disease_Binary	AF	CAP2	PTV_&_missense0.8	freq0.001	20	84	84	0.0230241	0.821057	0.348015	2.2729	[1.15; 4.5]
Disease_Binary	AF	CAP2	PTV_&_missense0.8	freq1e-05	18	33	33	0.274107	0.892986	0.816516	2.44241	[0.49; 12.1]
Disease_Binary	DCM	CAP2	missense0	freq0.001	278	1826	1810	0.589032	0.272216	0.50388	1.31287	[0.49; 3.52]
Disease_Binary	DCM	CAP2	missense0	freq1e-05	173	347	344	0.391795	-0.996943	1.16415	0.369006	[0.04; 3.61]
Disease_Binary	DCM	CAP2	missense0.2	freq0.001	212	1437	1421	0.62058	0.279182	0.563971	1.32205	[0.44; 3.99]
Disease_Binary	DCM	CAP2	missense0.2	freq1e-05	135	270	267	0.449918	-0.994308	1.316	0.369979	[0.03; 4.88]
Disease_Binary	DCM	CAP2	missense0.4	freq0.001	136	817	811	0.860587	0.132062	0.751944	1.14118	[0.26; 4.98]
Disease_Binary	DCM	CAP2	missense0.4	freq1e-05	85	160	157	0.569804	-0.985057	1.73322	0.373418	[0.01; 11.16]
Disease_Binary	DCM	CAP2	missense0.6	freq0.001	56	309	306	0.673981	0.517582	1.23032	1.67797	[0.15; 18.71]
Disease_Binary	DCM	CAP2	missense0.6	freq1e-05	36	63	60	0.738436	-0.950457	2.84632	0.386565	[0; 102.34]
Disease_Binary	DCM	CAP2	PTV	freq0.001	20	84	84	0.0487751	2.15939	0.826192	8.66581	[1.72; 43.76]
Disease_Binary	DCM	CAP2	PTV	freq1e-05	17	24	24	0.845863	-1.00386	5.16391	0.366461	[0; 9112.53]
Disease_Binary	DCM	CAP2	PTV_&_missense0	freq0.001	298	1910	1893	0.349995	0.460656	0.492892	1.58511	[0.6; 4.17]
Disease_Binary	DCM	CAP2	PTV_&_missense0	freq1e-05	190	371	368	0.37984	-0.997362	1.1357	0.368851	[0.04; 3.42]
Disease_Binary	DCM	CAP2	PTV_&_missense0.2	freq0.001	232	1521	1504	0.350462	0.512286	0.548667	1.6691	[0.57; 4.89]
Disease_Binary	DCM	CAP2	PTV_&_missense0.2	freq1e-05	152	294	291	0.43528	-0.994969	1.27529	0.369735	[0.03; 4.5]
Disease_Binary	DCM	CAP2	PTV_&_missense0.4	freq0.001	156	901	894	0.448501	0.543172	0.716665	1.72146	[0.42; 7.01]
Disease_Binary	DCM	CAP2	PTV_&_missense0.4	freq1e-05	102	184	181	0.548054	-0.987032	1.64319	0.372681	[0.01; 9.33]
Disease_Binary	DCM	CAP2	PTV_&_missense0.6	freq0.001	76	393	389	0.203189	1.38885	1.09142	4.01023	[0.47; 34.06]
Disease_Binary	DCM	CAP2	PTV_&_missense0.6	freq1e-05	53	87	84	0.699277	-0.962966	2.49281	0.381759	[0; 50.55]
Disease_Binary	DCM	CAP2	PTV_&_missense0.8	freq0.001	20	84	84	0.0487751	2.15939	0.826192	8.66581	[1.72; 43.76]
Disease_Binary	DCM	CAP2	PTV_&_missense0.8	freq1e-05	17	24	24	0.845863	-1.00386	5.16391	0.366461	[0; 9112.53]
Disease_Binary	HCM	CAP2	missense0	freq0.001	281	1880	1864	0.257366	0.747569	0.660024	2.11186	[0.58; 7.7]
Disease_Binary	HCM	CAP2	missense0	freq1e-05	175	356	353	0.392266	1.29391	1.51244	3.64704	[0.19; 70.69]
Disease_Binary	HCM	CAP2	missense0.2	freq0.001	214	1478	1462	0.373715	0.659782	0.741715	1.93437	[0.45; 8.28]
Disease_Binary	HCM	CAP2	missense0.2	freq1e-05	137	278	275	0.257692	1.93665	1.71103	6.9355	[0.24; 198.4]
Disease_Binary	HCM	CAP2	missense0.4	freq0.001	138	844	838	0.0556297	1.87072	0.977425	6.49296	[0.96; 44.1]
Disease_Binary	HCM	CAP2	missense0.4	freq1e-05	87	166	163	0.0721613	4.02237	2.23701	55.8331	[0.7; 4477.89]
Disease_Binary	HCM	CAP2	missense0.6	freq0.001	56	316	313	0.535845	-0.992459	1.60305	0.370664	[0.02; 8.58]
Disease_Binary	HCM	CAP2	missense0.6	freq1e-05	36	65	62	0.797668	-0.945861	3.68949	0.388345	[0; 536.76]
Disease_Binary	HCM	CAP2	PTV	freq0.001	20	84	84	0.763448	-1.00305	3.33289	0.366759	[0; 251.99]
Disease_Binary	HCM	CAP2	PTV	freq1e-05	18	33	33	0.855032	-1.00133	5.48069	0.367389	[0; 16997.32]
Disease_Binary	HCM	CAP2	PTV_&_missense0	freq0.001	301	1964	1947	0.292674	0.681084	0.64725	1.97602	[0.56; 7.03]
Disease_Binary	HCM	CAP2	PTV_&_missense0	freq1e-05	193	389	386	0.437671	1.13162	1.45803	3.10068	[0.18; 54.02]
Disease_Binary	HCM	CAP2	PTV_&_missense0.2	freq0.001	234	1562	1545	0.42222	0.580821	0.723696	1.78751	[0.43; 7.38]
Disease_Binary	HCM	CAP2	PTV_&_missense0.2	freq1e-05	155	311	308	0.304871	1.67591	1.63337	5.34368	[0.22; 131.28]
Disease_Binary	HCM	CAP2	PTV_&_missense0.4	freq0.001	158	928	921	0.0800427	1.64043	0.937151	5.15736	[0.82; 32.37]
Disease_Binary	HCM	CAP2	PTV_&_missense0.4	freq1e-05	105	199	196	0.110533	3.30529	2.07124	27.2563	[0.47; 1579.57]
Disease_Binary	HCM	CAP2	PTV_&_missense0.6	freq0.001	76	400	396	0.492161	-0.990118	1.44148	0.371533	[0.02; 6.27]
Disease_Binary	HCM	CAP2	PTV_&_missense0.6	freq1e-05	54	98	95	0.752983	-0.963243	3.06074	0.381653	[0; 153.82]
Disease_Binary	HCM	CAP2	PTV_&_missense0.8	freq0.001	20	84	84	0.763448	-1.00305	3.33289	0.366759	[0; 251.99]
Disease_Binary	HCM	CAP2	PTV_&_missense0.8	freq1e-05	18	33	33	0.855032	-1.00133	5.48069	0.367389	[0; 16997.32]
Disease_Binary	HF	CAP2	missense0	freq0.001	280	1879	1863	0.985127	0.00251548	0.134937	1.00252	[0.77; 1.31]
Disease_Binary	HF	CAP2	missense0	freq1e-05	174	355	352	0.402214	-0.26291	0.313858	0.768811	[0.42; 1.42]
Disease_Binary	HF	CAP2	missense0.2	freq0.001	213	1477	1461	0.361995	-0.137683	0.151039	0.871375	[0.65; 1.17]
Disease_Binary	HF	CAP2	missense0.2	freq1e-05	136	277	274	0.221441	-0.430421	0.352024	0.650235	[0.33; 1.3]
Disease_Binary	HF	CAP2	missense0.4	freq0.001	137	843	837	0.884219	-0.029487	0.202489	0.970943	[0.65; 1.44]
Disease_Binary	HF	CAP2	missense0.4	freq1e-05	86	165	162	0.652681	-0.205628	0.45691	0.814136	[0.33; 1.99]
Disease_Binary	HF	CAP2	missense0.6	freq0.001	56	316	313	0.495441	-0.232116	0.340505	0.792854	[0.41; 1.55]
Disease_Binary	HF	CAP2	missense0.6	freq1e-05	36	65	62	0.542132	-0.452302	0.741975	0.636162	[0.15; 2.72]
Disease_Binary	HF	CAP2	PTV	freq0.001	20	84	84	0.800366	-0.16908	0.668635	0.844441	[0.23; 3.13]
Disease_Binary	HF	CAP2	PTV	freq1e-05	18	33	33	0.377301	-1.04606	1.18483	0.351319	[0.03; 3.58]
Disease_Binary	HF	CAP2	PTV_&_missense0	freq0.001	300	1963	1946	0.974673	-0.0041989	0.132259	0.99581	[0.77; 1.29]
Disease_Binary	HF	CAP2	PTV_&_missense0	freq1e-05	192	388	385	0.300261	-0.314294	0.30341	0.730304	[0.4; 1.32]
Disease_Binary	HF	CAP2	PTV_&_missense0.2	freq0.001	233	1561	1544	0.344789	-0.139166	0.147305	0.870084	[0.65; 1.16]
Disease_Binary	HF	CAP2	PTV_&_missense0.2	freq1e-05	154	310	307	0.154566	-0.480406	0.337462	0.618532	[0.32; 1.2]
Disease_Binary	HF	CAP2	PTV_&_missense0.4	freq0.001	157	927	920	0.831651	-0.041183	0.193724	0.959654	[0.66; 1.4]
Disease_Binary	HF	CAP2	PTV_&_missense0.4	freq1e-05	104	198	195	0.460757	-0.314462	0.42633	0.730182	[0.32; 1.68]
Disease_Binary	HF	CAP2	PTV_&_missense0.6	freq0.001	76	400	396	0.47069	-0.218622	0.30307	0.803626	[0.44; 1.46]
Disease_Binary	HF	CAP2	PTV_&_missense0.6	freq1e-05	54	98	95	0.324491	-0.619606	0.628869	0.538157	[0.16; 1.85]
Disease_Binary	HF	CAP2	PTV_&_missense0.8	freq0.001	20	84	84	0.800366	-0.16908	0.668635	0.844441	[0.23; 3.13]
Disease_Binary	HF	CAP2	PTV_&_missense0.8	freq1e-05	18	33	33	0.377301	-1.04606	1.18483	0.351319	[0.03; 3.58]
Disease_Binary	SVT	CAP2	missense0	freq0.001	281	1880	1864	0.824722	-0.0496006	0.223955	0.951609	[0.61; 1.48]
Disease_Binary	SVT	CAP2	missense0	freq1e-05	175	356	353	0.373394	-0.461858	0.518864	0.630112	[0.23; 1.74]
Disease_Binary	SVT	CAP2	missense0.2	freq0.001	214	1478	1462	0.655177	-0.112306	0.251478	0.893771	[0.55; 1.46]
Disease_Binary	SVT	CAP2	missense0.2	freq1e-05	137	278	275	0.259985	-0.65674	0.58303	0.518539	[0.17; 1.63]
Disease_Binary	SVT	CAP2	missense0.4	freq0.001	138	844	838	0.737792	-0.111762	0.333838	0.894257	[0.46; 1.72]
Disease_Binary	SVT	CAP2	missense0.4	freq1e-05	87	166	163	0.188267	-0.985467	0.748992	0.373265	[0.09; 1.62]
Disease_Binary	SVT	CAP2	missense0.6	freq0.001	56	316	313	0.703022	0.209525	0.549582	1.23309	[0.42; 3.62]
Disease_Binary	SVT	CAP2	missense0.6	freq1e-05	36	65	62	0.427782	-0.942564	1.18862	0.389628	[0.04; 4]
Disease_Binary	SVT	CAP2	PTV	freq0.001	20	84	84	0.219958	1.32716	1.08195	3.77033	[0.45; 31.43]
Disease_Binary	SVT	CAP2	PTV	freq1e-05	18	33	33	0.219223	2.20305	1.79315	9.05261	[0.27; 304.18]
Disease_Binary	SVT	CAP2	PTV_&_missense0	freq0.001	301	1964	1947	0.974672	0.00696168	0.219268	1.00699	[0.66; 1.55]
Disease_Binary	SVT	CAP2	PTV_&_missense0	freq1e-05	193	389	386	0.607538	-0.255997	0.498446	0.774144	[0.29; 2.06]
Disease_Binary	SVT	CAP2	PTV_&_missense0.2	freq0.001	234	1562	1545	0.875055	-0.0385058	0.244885	0.962226	[0.6; 1.55]
Disease_Binary	SVT	CAP2	PTV_&_missense0.2	freq1e-05	155	311	308	0.489333	-0.383357	0.554489	0.681569	[0.23; 2.02]
Disease_Binary	SVT	CAP2	PTV_&_missense0.4	freq0.001	158	928	921	0.966707	0.013307	0.31882	1.0134	[0.54; 1.89]
Disease_Binary	SVT	CAP2	PTV_&_missense0.4	freq1e-05	105	199	196	0.458951	-0.511856	0.691161	0.599382	[0.15; 2.32]
Disease_Binary	SVT	CAP2	PTV_&_missense0.6	freq0.001	76	400	396	0.371305	0.437386	0.489228	1.54865	[0.59; 4.04]
Disease_Binary	SVT	CAP2	PTV_&_missense0.6	freq1e-05	54	98	95	0.985766	0.0176758	0.990764	1.01783	[0.15; 7.1]
Disease_Binary	SVT	CAP2	PTV_&_missense0.8	freq0.001	20	84	84	0.219958	1.32716	1.08195	3.77033	[0.45; 31.43]
Disease_Binary	SVT	CAP2	PTV_&_missense0.8	freq1e-05	18	33	33	0.219223	2.20305	1.79315	9.05261	[0.27; 304.18]
Disease_Binary	VT	CAP2	missense0	freq0.001	281	1880	1864	0.681567	0.131779	0.321157	1.14086	[0.61; 2.14]
Disease_Binary	VT	CAP2	missense0	freq1e-05	175	356	353	0.897451	0.0954957	0.740954	1.1002	[0.26; 4.7]
Disease_Binary	VT	CAP2	missense0.2	freq0.001	214	1478	1462	0.232356	0.430495	0.360454	1.53802	[0.76; 3.12]
Disease_Binary	VT	CAP2	missense0.2	freq1e-05	137	278	275	0.645446	0.38261	0.831584	1.46611	[0.29; 7.48]
Disease_Binary	VT	CAP2	missense0.4	freq0.001	138	844	838	0.750047	0.153248	0.481038	1.16561	[0.45; 2.99]
Disease_Binary	VT	CAP2	missense0.4	freq1e-05	87	166	163	0.206583	1.37381	1.08772	3.95036	[0.47; 33.31]
Disease_Binary	VT	CAP2	missense0.6	freq0.001	56	316	313	0.673592	-0.341715	0.811243	0.710551	[0.14; 3.48]
Disease_Binary	VT	CAP2	missense0.6	freq1e-05	36	65	62	0.597842	-0.960147	1.82016	0.382837	[0.01; 13.56]
Disease_Binary	VT	CAP2	PTV	freq0.001	20	84	84	0.341634	1.50956	1.58744	4.52475	[0.2; 101.59]
Disease_Binary	VT	CAP2	PTV	freq1e-05	18	33	33	0.713628	-1.00797	2.74662	0.364957	[0; 79.47]
Disease_Binary	VT	CAP2	PTV_&_missense0	freq0.001	301	1964	1947	0.55479	0.185863	0.314702	1.20426	[0.65; 2.23]
Disease_Binary	VT	CAP2	PTV_&_missense0	freq1e-05	193	389	386	0.976984	0.0206401	0.715419	1.02085	[0.25; 4.15]
Disease_Binary	VT	CAP2	PTV_&_missense0.2	freq0.001	234	1562	1545	0.169208	0.483068	0.351385	1.62104	[0.81; 3.23]
Disease_Binary	VT	CAP2	PTV_&_missense0.2	freq1e-05	155	311	308	0.738357	0.26587	0.795947	1.30457	[0.27; 6.21]
Disease_Binary	VT	CAP2	PTV_&_missense0.4	freq0.001	158	928	921	0.561747	0.266935	0.460036	1.30596	[0.53; 3.22]
Disease_Binary	VT	CAP2	PTV_&_missense0.4	freq1e-05	105	199	196	0.298707	1.05101	1.01135	2.86053	[0.39; 20.76]
Disease_Binary	VT	CAP2	PTV_&_missense0.6	freq0.001	76	400	396	0.954117	0.0414801	0.720925	1.04235	[0.25; 4.28]
Disease_Binary	VT	CAP2	PTV_&_missense0.6	freq1e-05	54	98	95	0.520569	-0.974823	1.51731	0.377259	[0.02; 7.38]
Disease_Binary	VT	CAP2	PTV_&_missense0.8	freq0.001	20	84	84	0.341634	1.50956	1.58744	4.52475	[0.2; 101.59]
Disease_Binary	VT	CAP2	PTV_&_missense0.8	freq1e-05	18	33	33	0.713628	-1.00797	2.74662	0.364957	[0; 79.47]
Disease_Binary	AF	FBXO32	missense0	freq0.001	145	722	719	0.876074	-0.0250706	0.160763	0.975241	[0.71; 1.34]
Disease_Binary	AF	FBXO32	missense0	freq1e-05	106	190	188	0.917054	-0.0324185	0.311282	0.968101	[0.53; 1.78]
Disease_Binary	AF	FBXO32	missense0.2	freq0.001	113	500	499	0.696177	-0.0753657	0.193005	0.927404	[0.64; 1.35]
Disease_Binary	AF	FBXO32	missense0.2	freq1e-05	83	147	146	0.307879	-0.361891	0.354906	0.696358	[0.35; 1.4]
Disease_Binary	AF	FBXO32	missense0.4	freq0.001	66	259	258	0.393754	-0.224239	0.262935	0.799124	[0.48; 1.34]
Disease_Binary	AF	FBXO32	missense0.4	freq1e-05	47	84	83	0.297163	-0.480619	0.461009	0.618401	[0.25; 1.53]
Disease_Binary	AF	FBXO32	missense0.6	freq0.001	26	58	58	0.49397	-0.408739	0.597565	0.664488	[0.21; 2.14]
Disease_Binary	AF	FBXO32	missense0.6	freq1e-05	20	32	32	0.868575	0.130696	0.789856	1.13962	[0.24; 5.36]
Disease_Binary	AF	FBXO32	PTV_&_missense0	freq0.001	154	736	733	0.989277	0.00213711	0.159018	1.00214	[0.73; 1.37]
Disease_Binary	AF	FBXO32	PTV_&_missense0	freq1e-05	114	202	200	0.960865	-0.0147496	0.300591	0.985359	[0.55; 1.78]
Disease_Binary	AF	FBXO32	PTV_&_missense0.2	freq0.001	122	514	513	0.85398	-0.0349687	0.190003	0.965636	[0.67; 1.4]
Disease_Binary	AF	FBXO32	PTV_&_missense0.2	freq1e-05	91	159	158	0.359298	-0.311034	0.339296	0.732689	[0.38; 1.42]
Disease_Binary	AF	FBXO32	PTV_&_missense0.4	freq0.001	75	273	272	0.575996	-0.142878	0.255485	0.86686	[0.53; 1.43]
Disease_Binary	AF	FBXO32	PTV_&_missense0.4	freq1e-05	55	96	95	0.370749	-0.383308	0.428243	0.681603	[0.29; 1.58]
Disease_Binary	AF	FBXO32	PTV_&_missense0.6	freq0.001	35	72	72	0.962422	-0.0246371	0.52292	0.975664	[0.35; 2.72]
Disease_Binary	AF	FBXO32	PTV_&_missense0.6	freq1e-05	28	44	44	0.803834	0.162011	0.652249	1.17587	[0.33; 4.22]
Disease_Binary	DCM	FBXO32	missense0	freq0.001	144	706	703	0.597948	0.447535	0.848644	1.56445	[0.3; 8.26]
Disease_Binary	DCM	FBXO32	missense0	freq1e-05	105	183	181	0.313256	1.62464	1.61108	5.07658	[0.22; 119.39]
Disease_Binary	DCM	FBXO32	missense0.2	freq0.001	112	490	489	0.273447	1.12954	1.03139	3.09423	[0.41; 23.36]
Disease_Binary	DCM	FBXO32	missense0.2	freq1e-05	82	143	142	0.188005	2.43116	1.84668	11.372	[0.3; 424.39]
Disease_Binary	DCM	FBXO32	missense0.4	freq0.001	65	254	253	0.515867	0.8915	1.37211	2.43878	[0.17; 35.9]
Disease_Binary	DCM	FBXO32	missense0.4	freq1e-05	46	82	81	0.0485971	2.20644	0.824803	9.08328	[1.8; 45.74]
Disease_Binary	DCM	FBXO32	missense0.6	freq0.001	26	58	58	0.037235	2.57073	0.830621	13.0754	[2.57; 66.6]
Disease_Binary	DCM	FBXO32	missense0.6	freq1e-05	20	32	32	0.0179154	3.17979	0.842886	24.0418	[4.61; 125.44]
Disease_Binary	DCM	FBXO32	PTV_&_missense0	freq0.001	153	720	717	0.61759	0.419628	0.840485	1.5214	[0.29; 7.9]
Disease_Binary	DCM	FBXO32	PTV_&_missense0	freq1e-05	113	195	193	0.346699	1.47117	1.5634	4.35434	[0.2; 93.26]
Disease_Binary	DCM	FBXO32	PTV_&_missense0.2	freq0.001	121	504	503	0.292866	1.06956	1.01683	2.91409	[0.4; 21.38]
Disease_Binary	DCM	FBXO32	PTV_&_missense0.2	freq1e-05	90	155	154	0.221202	2.17244	1.77583	8.77972	[0.27; 285.17]
Disease_Binary	DCM	FBXO32	PTV_&_missense0.4	freq0.001	74	268	267	0.550444	0.799117	1.33834	2.22358	[0.16; 30.64]
Disease_Binary	DCM	FBXO32	PTV_&_missense0.4	freq1e-05	54	94	93	0.072234	4.01076	2.23113	55.1889	[0.7; 4375.47]
Disease_Binary	DCM	FBXO32	PTV_&_missense0.6	freq0.001	35	72	72	0.0482653	2.35599	0.82726	10.5486	[2.08; 53.38]
Disease_Binary	DCM	FBXO32	PTV_&_missense0.6	freq1e-05	28	44	44	0.0264872	2.85237	0.834868	17.3287	[3.37; 89.01]
Disease_Binary	HCM	FBXO32	missense0	freq0.001	145	722	719	0.950194	0.0642601	1.02877	1.06637	[0.14; 8.01]
Disease_Binary	HCM	FBXO32	missense0	freq1e-05	106	190	188	0.630641	-0.970792	2.01902	0.378783	[0.01; 19.82]
Disease_Binary	HCM	FBXO32	missense0.2	freq0.001	113	500	499	0.416866	-0.998741	1.23017	0.368343	[0.03; 4.11]
Disease_Binary	HCM	FBXO32	missense0.2	freq1e-05	83	147	146	0.685876	-0.975544	2.41198	0.376987	[0; 42.6]
Disease_Binary	HCM	FBXO32	missense0.4	freq0.001	66	259	258	0.589504	-0.987416	1.83006	0.372538	[0.01; 13.46]
Disease_Binary	HCM	FBXO32	missense0.4	freq1e-05	47	84	83	0.760445	-0.956578	3.13739	0.384205	[0; 179.95]
Disease_Binary	HCM	FBXO32	missense0.6	freq0.001	26	58	58	0.801228	-1.00266	3.98262	0.366904	[0; 900.8]
Disease_Binary	HCM	FBXO32	missense0.6	freq1e-05	20	32	32	0.854903	-1.0024	5.48163	0.366997	[0; 17010.62]
Disease_Binary	HCM	FBXO32	PTV_&_missense0	freq0.001	154	736	733	0.961057	0.0498922	1.0218	1.05116	[0.14; 7.79]
Disease_Binary	HCM	FBXO32	PTV_&_missense0	freq1e-05	114	202	200	0.622327	-0.972125	1.97364	0.378278	[0.01; 18.11]
Disease_Binary	HCM	FBXO32	PTV_&_missense0.2	freq0.001	122	514	513	0.412336	-0.998754	1.2183	0.368338	[0.03; 4.01]
Disease_Binary	HCM	FBXO32	PTV_&_missense0.2	freq1e-05	91	159	158	0.6757	-0.977107	2.33569	0.376398	[0; 36.63]
Disease_Binary	HCM	FBXO32	PTV_&_missense0.4	freq0.001	75	273	272	0.581366	-0.987884	1.79162	0.372364	[0.01; 12.47]
Disease_Binary	HCM	FBXO32	PTV_&_missense0.4	freq1e-05	55	96	95	0.746652	-0.961	2.97471	0.38251	[0; 130.25]
Disease_Binary	HCM	FBXO32	PTV_&_missense0.6	freq0.001	35	72	72	0.782399	-1.00182	3.62723	0.36721	[0; 449.24]
Disease_Binary	HCM	FBXO32	PTV_&_missense0.6	freq1e-05	28	44	44	0.83226	-1.00183	4.72997	0.367207	[0; 3900.74]
Disease_Binary	HF	FBXO32	missense0	freq0.001	145	722	719	0.346796	0.210937	0.224205	1.23483	[0.8; 1.92]
Disease_Binary	HF	FBXO32	missense0	freq1e-05	106	190	188	0.00304846	0.97117	0.29148	2.64103	[1.49; 4.68]
Disease_Binary	HF	FBXO32	missense0.2	freq0.001	113	500	499	0.664456	0.117064	0.269876	1.12419	[0.66; 1.91]
Disease_Binary	HF	FBXO32	missense0.2	freq1e-05	83	147	146	0.0709543	0.884517	0.489828	2.42182	[0.93; 6.33]
Disease_Binary	HF	FBXO32	missense0.4	freq0.001	66	259	258	0.42604	0.290881	0.365434	1.3376	[0.65; 2.74]
Disease_Binary	HF	FBXO32	missense0.4	freq1e-05	47	84	83	0.123846	0.971748	0.631484	2.64256	[0.77; 9.11]
Disease_Binary	HF	FBXO32	missense0.6	freq0.001	26	58	58	0.697425	-0.330304	0.849549	0.718705	[0.14; 3.8]
Disease_Binary	HF	FBXO32	missense0.6	freq1e-05	20	32	32	0.843772	0.222441	1.12873	1.24912	[0.14; 11.41]
Disease_Binary	HF	FBXO32	PTV_&_missense0	freq0.001	154	736	733	0.291806	0.233873	0.221855	1.26348	[0.82; 1.95]
Disease_Binary	HF	FBXO32	PTV_&_missense0	freq1e-05	114	202	200	0.00208359	0.974285	0.281084	2.64927	[1.53; 4.6]
Disease_Binary	HF	FBXO32	PTV_&_missense0.2	freq0.001	122	514	513	0.565404	0.152792	0.265803	1.16508	[0.69; 1.96]
Disease_Binary	HF	FBXO32	PTV_&_missense0.2	freq1e-05	91	159	158	0.04035	0.763569	0.342693	2.14592	[1.1; 4.2]
Disease_Binary	HF	FBXO32	PTV_&_missense0.4	freq0.001	75	273	272	0.331163	0.345468	0.355502	1.41265	[0.7; 2.84]
Disease_Binary	HF	FBXO32	PTV_&_missense0.4	freq1e-05	55	96	95	0.0729347	1.05633	0.589062	2.87579	[0.91; 9.12]
Disease_Binary	HF	FBXO32	PTV_&_missense0.6	freq0.001	35	72	72	0.942122	0.0539624	0.743255	1.05544	[0.25; 4.53]
Disease_Binary	HF	FBXO32	PTV_&_missense0.6	freq1e-05	28	44	44	0.467647	0.674611	0.928816	1.96327	[0.32; 12.12]
Disease_Binary	SVT	FBXO32	missense0	freq0.001	145	722	719	0.582724	0.20115	0.36612	1.22281	[0.6; 2.51]
Disease_Binary	SVT	FBXO32	missense0	freq1e-05	106	190	188	0.970648	0.0261982	0.711994	1.02654	[0.25; 4.14]
Disease_Binary	SVT	FBXO32	missense0.2	freq0.001	113	500	499	0.926165	-0.0408063	0.440336	0.960015	[0.41; 2.28]
Disease_Binary	SVT	FBXO32	missense0.2	freq1e-05	83	147	146	0.221022	-0.999073	0.816359	0.368221	[0.07; 1.82]
Disease_Binary	SVT	FBXO32	missense0.4	freq0.001	66	259	258	0.298	-0.634232	0.60941	0.530343	[0.16; 1.75]
Disease_Binary	SVT	FBXO32	missense0.4	freq1e-05	47	84	83	0.357529	-0.988703	1.07458	0.372059	[0.05; 3.06]
Disease_Binary	SVT	FBXO32	missense0.6	freq0.001	26	58	58	0.458686	-1.01182	1.36545	0.363558	[0.03; 5.28]
Disease_Binary	SVT	FBXO32	missense0.6	freq1e-05	20	32	32	0.575199	-1.0121	1.806	0.363454	[0.01; 12.52]
Disease_Binary	SVT	FBXO32	PTV_&_missense0	freq0.001	154	736	733	0.629002	0.174974	0.362166	1.19122	[0.59; 2.42]
Disease_Binary	SVT	FBXO32	PTV_&_missense0	freq1e-05	114	202	200	0.949552	-0.0435135	0.687754	0.95742	[0.25; 3.69]
Disease_Binary	SVT	FBXO32	PTV_&_missense0.2	freq0.001	122	514	513	0.870153	-0.0708621	0.433501	0.93159	[0.4; 2.18]
Disease_Binary	SVT	FBXO32	PTV_&_missense0.2	freq1e-05	91	159	158	0.199838	-1.00047	0.780389	0.367707	[0.08; 1.7]
Disease_Binary	SVT	FBXO32	PTV_&_missense0.4	freq0.001	75	273	272	0.267432	-0.656142	0.591655	0.518849	[0.16; 1.65]
Disease_Binary	SVT	FBXO32	PTV_&_missense0.4	freq1e-05	55	96	95	0.319182	-0.992395	0.99624	0.370688	[0.05; 2.61]
Disease_Binary	SVT	FBXO32	PTV_&_missense0.6	freq0.001	35	72	72	0.396735	-1.01253	1.19477	0.363298	[0.03; 3.78]
Disease_Binary	SVT	FBXO32	PTV_&_missense0.6	freq1e-05	28	44	44	0.497689	-1.01296	1.49375	0.363144	[0.02; 6.79]
Disease_Binary	VT	FBXO32	missense0	freq0.001	145	722	719	0.176983	0.722472	0.535123	2.05952	[0.72; 5.88]
Disease_Binary	VT	FBXO32	missense0	freq1e-05	106	190	188	0.265121	1.14545	1.02789	3.14385	[0.42; 23.57]
Disease_Binary	VT	FBXO32	missense0.2	freq0.001	113	500	499	0.701005	0.247724	0.645175	1.28111	[0.36; 4.54]
Disease_Binary	VT	FBXO32	missense0.2	freq1e-05	83	147	146	0.742352	0.38363	1.16697	1.4676	[0.15; 14.45]
Disease_Binary	VT	FBXO32	missense0.4	freq0.001	66	259	258	0.554028	0.513532	0.867842	1.67118	[0.31; 9.16]
Disease_Binary	VT	FBXO32	missense0.4	freq1e-05	47	84	83	0.397173	1.26157	1.49002	3.53096	[0.19; 65.5]
Disease_Binary	VT	FBXO32	missense0.6	freq0.001	26	58	58	0.604127	-1.00944	1.94694	0.364423	[0.01; 16.55]
Disease_Binary	VT	FBXO32	missense0.6	freq1e-05	20	32	32	0.701092	-1.00896	2.62855	0.364599	[0; 62.99]
Disease_Binary	VT	FBXO32	PTV_&_missense0	freq0.001	154	736	733	0.19098	0.694004	0.530712	2.00171	[0.71; 5.66]
Disease_Binary	VT	FBXO32	PTV_&_missense0	freq1e-05	114	202	200	0.302271	1.03206	1.00047	2.80684	[0.4; 19.95]
Disease_Binary	VT	FBXO32	PTV_&_missense0.2	freq0.001	122	514	513	0.7325	0.217892	0.63748	1.24345	[0.36; 4.34]
Disease_Binary	VT	FBXO32	PTV_&_missense0.2	freq1e-05	91	159	158	0.796583	0.290584	1.1273	1.33721	[0.15; 12.18]
Disease_Binary	VT	FBXO32	PTV_&_missense0.4	freq0.001	75	273	272	0.596761	0.44937	0.849367	1.56732	[0.3; 8.28]
Disease_Binary	VT	FBXO32	PTV_&_missense0.4	freq1e-05	55	96	95	0.467595	1.02418	1.40994	2.78481	[0.18; 44.15]
Disease_Binary	VT	FBXO32	PTV_&_missense0.6	freq0.001	35	72	72	0.566668	-1.00933	1.76158	0.364464	[0.01; 11.51]
Disease_Binary	VT	FBXO32	PTV_&_missense0.6	freq1e-05	28	44	44	0.654075	-1.00869	2.25101	0.364695	[0; 30.06]
Disease_Binary	AF	FLII	missense0	freq0.001	885	8466	8248	0.913653	-0.00491379	0.045317	0.995098	[0.91; 1.09]
Disease_Binary	AF	FLII	missense0	freq0.05	907	624	624	0.0326033	0.320382	0.146316	1.37765	[1.03; 1.84]
Disease_Binary	AF	FLII	missense0	freq1e-05	537	1105	1079	0.097536	0.214844	0.129665	1.23967	[0.96; 1.6]
Disease_Binary	AF	FLII	missense0.2	freq0.001	732	6491	6347	0.673204	0.0218682	0.0518506	1.02211	[0.92; 1.13]
Disease_Binary	AF	FLII	missense0.2	freq0.05	750	623	623	0.0321908	0.321149	0.146329	1.37871	[1.03; 1.84]
Disease_Binary	AF	FLII	missense0.2	freq1e-05	460	945	923	0.0377144	0.260046	0.129553	1.29699	[1.01; 1.67]
Disease_Binary	AF	FLII	missense0.4	freq0.001	450	3625	3593	0.647532	0.0319772	0.0699425	1.03249	[0.9; 1.18]
Disease_Binary	AF	FLII	missense0.4	freq1e-05	291	608	604	0.205963	0.218052	0.172408	1.24365	[0.89; 1.74]
Disease_Binary	AF	FLII	missense0.6	freq0.001	148	1561	1553	0.287815	-0.113259	0.106554	0.892919	[0.72; 1.1]
Disease_Binary	AF	FLII	missense0.6	freq1e-05	96	204	201	0.383663	-0.263793	0.302804	0.768133	[0.42; 1.39]
Disease_Binary	AF	FLII	missense0.8	freq0.001	12	21	20	0.713023	-0.315443	0.85765	0.729465	[0.14; 3.92]
Disease_Binary	AF	FLII	missense0.8	freq1e-05	12	21	20	0.713023	-0.315443	0.85765	0.729465	[0.14; 3.92]
Disease_Binary	AF	FLII	PTV	freq0.001	94	338	338	0.468242	0.164706	0.227074	1.17905	[0.76; 1.84]
Disease_Binary	AF	FLII	PTV	freq1e-05	79	151	151	0.767758	-0.0997282	0.337708	0.905083	[0.47; 1.75]
Disease_Binary	AF	FLII	PTV_&_missense0	freq0.001	979	8804	8579	0.971579	0.00158356	0.0444477	1.00158	[0.92; 1.09]
Disease_Binary	AF	FLII	PTV_&_missense0	freq0.05	1003	624	624	0.0326033	0.320382	0.146316	1.37765	[1.03; 1.84]
Disease_Binary	AF	FLII	PTV_&_missense0	freq1e-05	616	1256	1228	0.14988	0.174182	0.120964	1.19027	[0.94; 1.51]
Disease_Binary	AF	FLII	PTV_&_missense0.2	freq0.001	826	6829	6679	0.566886	0.028947	0.0505497	1.02937	[0.93; 1.14]
Disease_Binary	AF	FLII	PTV_&_missense0.2	freq0.05	846	623	623	0.0321908	0.321149	0.146329	1.37871	[1.03; 1.84]
Disease_Binary	AF	FLII	PTV_&_missense0.2	freq1e-05	539	1096	1072	0.0716639	0.233416	0.129586	1.26291	[0.98; 1.63]
Disease_Binary	AF	FLII	PTV_&_missense0.4	freq0.001	544	3963	3927	0.51542	0.0434743	0.0668402	1.04443	[0.92; 1.19]
Disease_Binary	AF	FLII	PTV_&_missense0.4	freq1e-05	370	759	754	0.321143	0.152335	0.153547	1.16455	[0.86; 1.57]
Disease_Binary	AF	FLII	PTV_&_missense0.6	freq0.001	242	1899	1890	0.513099	-0.063078	0.0964468	0.93887	[0.78; 1.13]
Disease_Binary	AF	FLII	PTV_&_missense0.6	freq1e-05	175	355	352	0.39759	-0.190753	0.225495	0.826336	[0.53; 1.29]
Disease_Binary	AF	FLII	PTV_&_missense0.8	freq0.001	106	359	358	0.543798	0.133268	0.219523	1.14256	[0.74; 1.76]
Disease_Binary	AF	FLII	PTV_&_missense0.8	freq1e-05	91	172	171	0.682131	-0.128702	0.314247	0.879236	[0.47; 1.63]
Disease_Binary	DCM	FLII	missense0	freq0.001	873	8151	7938	0.688734	0.0946231	0.236219	1.09924	[0.69; 1.75]
Disease_Binary	DCM	FLII	missense0	freq0.05	895	605	605	0.80653	-0.217513	0.888152	0.804517	[0.14; 4.59]
Disease_Binary	DCM	FLII	missense0	freq1e-05	521	1028	1002	0.593091	0.35294	0.660488	1.42325	[0.39; 5.19]
Disease_Binary	DCM	FLII	missense0.2	freq0.001	722	6255	6114	0.306451	0.277438	0.271281	1.31974	[0.78; 2.25]
Disease_Binary	DCM	FLII	missense0.2	freq0.05	740	604	604	0.80737	-0.216666	0.88863	0.805199	[0.14; 4.6]
Disease_Binary	DCM	FLII	missense0.2	freq1e-05	447	881	859	0.43497	0.555505	0.711533	1.74282	[0.43; 7.03]
Disease_Binary	DCM	FLII	missense0.4	freq0.001	442	3497	3465	0.18481	0.486819	0.367108	1.62713	[0.79; 3.34]
Disease_Binary	DCM	FLII	missense0.4	freq1e-05	282	569	565	0.510152	0.585978	0.889732	1.79675	[0.31; 10.28]
Disease_Binary	DCM	FLII	missense0.6	freq0.001	147	1519	1511	0.309718	0.569211	0.560349	1.76687	[0.59; 5.3]
Disease_Binary	DCM	FLII	missense0.6	freq1e-05	95	198	195	0.36326	1.40421	1.5445	4.07232	[0.2; 84.05]
Disease_Binary	DCM	FLII	PTV	freq0.001	92	326	326	0.109934	1.93985	1.21355	6.95768	[0.64; 75.07]
Disease_Binary	DCM	FLII	PTV	freq1e-05	78	146	146	0.0155528	2.10482	0.638728	8.20566	[2.35; 28.7]
Disease_Binary	DCM	FLII	PTV_&_missense0	freq0.001	965	8477	8258	0.484752	0.162017	0.231891	1.17588	[0.75; 1.85]
Disease_Binary	DCM	FLII	PTV_&_missense0	freq0.05	989	605	605	0.80653	-0.217513	0.888152	0.804517	[0.14; 4.59]
Disease_Binary	DCM	FLII	PTV_&_missense0	freq1e-05	599	1174	1147	0.121379	0.960364	0.619986	2.61265	[0.78; 8.81]
Disease_Binary	DCM	FLII	PTV_&_missense0.2	freq0.001	814	6581	6435	0.178071	0.356521	0.264733	1.42835	[0.85; 2.4]
Disease_Binary	DCM	FLII	PTV_&_missense0.2	freq0.05	834	604	604	0.80737	-0.216666	0.88863	0.805199	[0.14; 4.6]
Disease_Binary	DCM	FLII	PTV_&_missense0.2	freq1e-05	525	1027	1004	0.0652394	1.21971	0.661589	3.38622	[0.93; 12.38]
Disease_Binary	DCM	FLII	PTV_&_missense0.4	freq0.001	534	3823	3787	0.0833445	0.60827	0.351276	1.83725	[0.92; 3.66]
Disease_Binary	DCM	FLII	PTV_&_missense0.4	freq1e-05	360	715	710	0.0527288	1.54446	0.797293	4.68546	[0.98; 22.36]
Disease_Binary	DCM	FLII	PTV_&_missense0.6	freq0.001	239	1845	1836	0.11137	0.809794	0.508643	2.24744	[0.83; 6.09]
Disease_Binary	DCM	FLII	PTV_&_missense0.6	freq1e-05	173	344	341	0.0182599	1.59859	0.537192	4.94603	[1.73; 14.18]
Disease_Binary	DCM	FLII	PTV_&_missense0.8	freq0.001	103	345	344	0.133822	1.76173	1.17511	5.82248	[0.58; 58.26]
Disease_Binary	DCM	FLII	PTV_&_missense0.8	freq1e-05	89	165	164	0.0210319	1.98314	0.63723	7.2655	[2.08; 25.33]
Disease_Binary	HCM	FLII	missense0	freq0.001	885	8466	8248	0.108069	0.482506	0.300265	1.62013	[0.9; 2.92]
Disease_Binary	HCM	FLII	missense0	freq0.05	907	624	624	0.400311	-1.00391	1.19362	0.366442	[0.04; 3.8]
Disease_Binary	HCM	FLII	missense0	freq1e-05	537	1105	1079	0.720319	-0.290018	0.810034	0.74825	[0.15; 3.66]
Disease_Binary	HCM	FLII	missense0.2	freq0.001	732	6491	6347	0.295933	0.364419	0.348661	1.43968	[0.73; 2.85]
Disease_Binary	HCM	FLII	missense0.2	freq0.05	750	623	623	0.400672	-1.00392	1.19454	0.366442	[0.04; 3.81]
Disease_Binary	HCM	FLII	missense0.2	freq1e-05	460	945	923	0.822036	-0.195394	0.8687	0.82251	[0.15; 4.51]
Disease_Binary	HCM	FLII	missense0.4	freq0.001	450	3625	3593	0.763144	0.143913	0.477554	1.15478	[0.45; 2.94]
Disease_Binary	HCM	FLII	missense0.4	freq1e-05	291	608	604	0.369668	-0.996303	1.11059	0.369242	[0.04; 3.26]
Disease_Binary	HCM	FLII	missense0.6	freq0.001	148	1561	1553	0.882716	0.109842	0.744554	1.1161	[0.26; 4.8]
Disease_Binary	HCM	FLII	missense0.6	freq1e-05	96	204	201	0.623207	-0.980559	1.99581	0.375102	[0.01; 18.75]
Disease_Binary	HCM	FLII	missense0.8	freq0.001	12	21	20	0.877889	-0.921132	5.99515	0.398068	[0; 50481.49]
Disease_Binary	HCM	FLII	missense0.8	freq1e-05	12	21	20	0.877889	-0.921132	5.99515	0.398068	[0; 50481.49]
Disease_Binary	HCM	FLII	PTV	freq0.001	94	338	338	0.320616	1.60354	1.61453	4.97058	[0.21; 117.69]
Disease_Binary	HCM	FLII	PTV	freq1e-05	79	151	151	0.0502278	4.65892	2.37941	105.522	[1; 11187.58]
Disease_Binary	HCM	FLII	PTV_&_missense0	freq0.001	979	8804	8579	0.0781431	0.520056	0.295224	1.68212	[0.94; 3]
Disease_Binary	HCM	FLII	PTV_&_missense0	freq0.05	1003	624	624	0.400311	-1.00391	1.19362	0.366442	[0.04; 3.8]
Disease_Binary	HCM	FLII	PTV_&_missense0	freq1e-05	616	1256	1228	0.770341	0.223736	0.766407	1.25074	[0.28; 5.62]
Disease_Binary	HCM	FLII	PTV_&_missense0.2	freq0.001	826	6829	6679	0.218248	0.419568	0.340779	1.5213	[0.78; 2.97]
Disease_Binary	HCM	FLII	PTV_&_missense0.2	freq0.05	846	623	623	0.400672	-1.00392	1.19454	0.366442	[0.04; 3.81]
Disease_Binary	HCM	FLII	PTV_&_missense0.2	freq1e-05	539	1096	1072	0.645575	0.375059	0.81549	1.45508	[0.29; 7.2]
Disease_Binary	HCM	FLII	PTV_&_missense0.4	freq0.001	544	3963	3927	0.56829	0.261237	0.457851	1.29854	[0.53; 3.19]
Disease_Binary	HCM	FLII	PTV_&_missense0.4	freq1e-05	370	759	754	0.987851	0.0153195	1.00611	1.01544	[0.14; 7.3]
Disease_Binary	HCM	FLII	PTV_&_missense0.6	freq0.001	242	1899	1890	0.582438	0.371707	0.676044	1.45021	[0.39; 5.46]
Disease_Binary	HCM	FLII	PTV_&_missense0.6	freq1e-05	175	355	352	0.377744	1.34904	1.52941	3.85371	[0.19; 77.22]
Disease_Binary	HCM	FLII	PTV_&_missense0.8	freq0.001	106	359	358	0.358036	1.43295	1.55906	4.19105	[0.2; 89.01]
Disease_Binary	HCM	FLII	PTV_&_missense0.8	freq1e-05	91	172	171	0.0778435	3.89999	2.21171	49.4021	[0.65; 3770.43]
Disease_Binary	HF	FLII	missense0	freq0.001	885	8461	8243	0.165705	0.0877229	0.0632859	1.09169	[0.96; 1.24]
Disease_Binary	HF	FLII	missense0	freq0.05	907	624	624	0.238131	0.278525	0.236104	1.32118	[0.83; 2.1]
Disease_Binary	HF	FLII	missense0	freq1e-05	537	1105	1079	0.971658	0.00634349	0.178542	1.00636	[0.71; 1.43]
Disease_Binary	HF	FLII	missense0.2	freq0.001	732	6488	6344	0.199565	0.0929239	0.0724387	1.09738	[0.95; 1.26]
Disease_Binary	HF	FLII	missense0.2	freq0.05	750	623	623	0.235311	0.280406	0.236273	1.32367	[0.83; 2.1]
Disease_Binary	HF	FLII	missense0.2	freq1e-05	460	945	923	0.616408	0.0968343	0.193303	1.10168	[0.75; 1.61]
Disease_Binary	HF	FLII	missense0.4	freq0.001	450	3624	3592	0.0967626	0.16289	0.0980818	1.17691	[0.97; 1.43]
Disease_Binary	HF	FLII	missense0.4	freq1e-05	291	608	604	0.423311	0.190528	0.237954	1.20989	[0.76; 1.93]
Disease_Binary	HF	FLII	missense0.6	freq0.001	148	1561	1553	0.388701	0.130013	0.150832	1.13884	[0.85; 1.53]
Disease_Binary	HF	FLII	missense0.6	freq1e-05	96	204	201	0.632542	0.200814	0.419979	1.2224	[0.54; 2.78]
Disease_Binary	HF	FLII	missense0.8	freq0.001	12	21	20	0.685914	0.493791	1.22102	1.63852	[0.15; 17.94]
Disease_Binary	HF	FLII	missense0.8	freq1e-05	12	21	20	0.685914	0.493791	1.22102	1.63852	[0.15; 17.94]
Disease_Binary	HF	FLII	PTV	freq0.001	94	338	338	0.122948	0.496356	0.321784	1.64272	[0.87; 3.09]
Disease_Binary	HF	FLII	PTV	freq1e-05	79	151	151	0.0364947	0.756548	0.342244	2.13091	[1.09; 4.17]
Disease_Binary	HF	FLII	PTV_&_missense0	freq0.001	979	8799	8574	0.0972994	0.102982	0.0621091	1.10847	[0.98; 1.25]
Disease_Binary	HF	FLII	PTV_&_missense0	freq0.05	1003	624	624	0.238131	0.278525	0.236104	1.32118	[0.83; 2.1]
Disease_Binary	HF	FLII	PTV_&_missense0	freq1e-05	616	1256	1228	0.449757	0.126261	0.167052	1.13458	[0.82; 1.57]
Disease_Binary	HF	FLII	PTV_&_missense0.2	freq0.001	826	6826	6676	0.111756	0.112398	0.0706749	1.11896	[0.97; 1.29]
Disease_Binary	HF	FLII	PTV_&_missense0.2	freq0.05	846	623	623	0.235311	0.280406	0.236273	1.32367	[0.83; 2.1]
Disease_Binary	HF	FLII	PTV_&_missense0.2	freq1e-05	539	1096	1072	0.215805	0.221491	0.178945	1.24794	[0.88; 1.77]
Disease_Binary	HF	FLII	PTV_&_missense0.4	freq0.001	544	3962	3926	0.04137	0.184179	0.0875588	1.20223	[1.01; 1.43]
Disease_Binary	HF	FLII	PTV_&_missense0.4	freq1e-05	370	759	754	0.101725	0.348266	0.212805	1.41661	[0.93; 2.15]
Disease_Binary	HF	FLII	PTV_&_missense0.6	freq0.001	242	1899	1890	0.151279	0.195966	0.136559	1.21649	[0.93; 1.59]
Disease_Binary	HF	FLII	PTV_&_missense0.6	freq1e-05	175	355	352	0.0853051	0.541878	0.314917	1.71923	[0.93; 3.19]
Disease_Binary	HF	FLII	PTV_&_missense0.8	freq0.001	106	359	358	0.110772	0.496244	0.311177	1.64254	[0.89; 3.02]
Disease_Binary	HF	FLII	PTV_&_missense0.8	freq1e-05	91	172	171	0.036212	0.723254	0.324785	2.06113	[1.09; 3.9]
Disease_Binary	SVT	FLII	missense0	freq0.001	885	8466	8248	0.554272	0.0619769	0.104802	1.06394	[0.87; 1.31]
Disease_Binary	SVT	FLII	missense0	freq0.05	907	624	624	0.00619104	0.778771	0.266425	2.17879	[1.29; 3.67]
Disease_Binary	SVT	FLII	missense0	freq1e-05	537	1105	1079	0.0937786	0.491657	0.293388	1.63502	[0.92; 2.91]
Disease_Binary	SVT	FLII	missense0.2	freq0.001	732	6491	6347	0.755568	0.0373336	0.119926	1.03804	[0.82; 1.31]
Disease_Binary	SVT	FLII	missense0.2	freq0.05	750	623	623	0.00611661	0.780235	0.266433	2.18199	[1.29; 3.68]
Disease_Binary	SVT	FLII	missense0.2	freq1e-05	460	945	923	0.087748	0.543769	0.318478	1.72249	[0.92; 3.22]
Disease_Binary	SVT	FLII	missense0.4	freq0.001	450	3625	3593	0.351934	0.150764	0.161965	1.16272	[0.85; 1.6]
Disease_Binary	SVT	FLII	missense0.4	freq1e-05	291	608	604	0.146192	0.577976	0.397749	1.78243	[0.82; 3.89]
Disease_Binary	SVT	FLII	missense0.6	freq0.001	148	1561	1553	0.542331	-0.150692	0.247323	0.860113	[0.53; 1.4]
Disease_Binary	SVT	FLII	missense0.6	freq1e-05	96	204	201	0.934859	-0.0557958	0.682654	0.945732	[0.25; 3.6]
Disease_Binary	SVT	FLII	missense0.8	freq0.001	12	21	20	0.645317	-0.945279	2.05371	0.388571	[0.01; 21.76]
Disease_Binary	SVT	FLII	missense0.8	freq1e-05	12	21	20	0.645317	-0.945279	2.05371	0.388571	[0.01; 21.76]
Disease_Binary	SVT	FLII	PTV	freq0.001	94	338	338	0.714284	-0.19168	0.523559	0.825571	[0.3; 2.3]
Disease_Binary	SVT	FLII	PTV	freq1e-05	79	151	151	0.617447	-0.393317	0.787466	0.674815	[0.14; 3.16]
Disease_Binary	SVT	FLII	PTV_&_missense0	freq0.001	979	8804	8579	0.611441	0.0522067	0.102765	1.05359	[0.86; 1.29]
Disease_Binary	SVT	FLII	PTV_&_missense0	freq0.05	1003	624	624	0.00619104	0.778771	0.266425	2.17879	[1.29; 3.67]
Disease_Binary	SVT	FLII	PTV_&_missense0	freq1e-05	616	1256	1228	0.163171	0.382974	0.274635	1.46664	[0.86; 2.51]
Disease_Binary	SVT	FLII	PTV_&_missense0.2	freq0.001	826	6829	6679	0.824567	0.0259098	0.116882	1.02625	[0.82; 1.29]
Disease_Binary	SVT	FLII	PTV_&_missense0.2	freq0.05	846	623	623	0.00611661	0.780235	0.266433	2.18199	[1.29; 3.68]
Disease_Binary	SVT	FLII	PTV_&_missense0.2	freq1e-05	539	1096	1072	0.163377	0.410991	0.29487	1.50831	[0.85; 2.69]
Disease_Binary	SVT	FLII	PTV_&_missense0.4	freq0.001	544	3963	3927	0.43489	0.120788	0.154688	1.12839	[0.83; 1.53]
Disease_Binary	SVT	FLII	PTV_&_missense0.4	freq1e-05	370	759	754	0.284034	0.380146	0.354845	1.4625	[0.73; 2.93]
Disease_Binary	SVT	FLII	PTV_&_missense0.6	freq0.001	242	1899	1890	0.479435	-0.158134	0.223602	0.853735	[0.55; 1.32]
Disease_Binary	SVT	FLII	PTV_&_missense0.6	freq1e-05	175	355	352	0.697273	-0.200693	0.515915	0.818164	[0.3; 2.25]
Disease_Binary	SVT	FLII	PTV_&_missense0.8	freq0.001	106	359	358	0.639437	-0.237688	0.507355	0.788448	[0.29; 2.13]
Disease_Binary	SVT	FLII	PTV_&_missense0.8	freq1e-05	91	172	171	0.527921	-0.464112	0.735304	0.628693	[0.15; 2.66]
Disease_Binary	VT	FLII	missense0	freq0.001	885	8466	8248	0.640737	0.0704784	0.151025	1.07302	[0.8; 1.44]
Disease_Binary	VT	FLII	missense0	freq0.05	907	624	624	0.298693	0.587597	0.56541	1.79966	[0.59; 5.45]
Disease_Binary	VT	FLII	missense0	freq1e-05	537	1105	1079	0.864063	-0.0723908	0.422831	0.930167	[0.41; 2.13]
Disease_Binary	VT	FLII	missense0.2	freq0.001	732	6491	6347	0.366662	0.156244	0.173077	1.16911	[0.83; 1.64]
Disease_Binary	VT	FLII	missense0.2	freq0.05	750	623	623	0.297457	0.589444	0.565738	1.80299	[0.59; 5.46]
Disease_Binary	VT	FLII	missense0.2	freq1e-05	460	945	923	0.876435	0.0712442	0.45819	1.07384	[0.44; 2.64]
Disease_Binary	VT	FLII	missense0.4	freq0.001	450	3625	3593	0.255499	0.266908	0.234728	1.30592	[0.82; 2.07]
Disease_Binary	VT	FLII	missense0.4	freq1e-05	291	608	604	0.936802	-0.044767	0.564603	0.95622	[0.32; 2.89]
Disease_Binary	VT	FLII	missense0.6	freq0.001	148	1561	1553	0.409398	0.297867	0.361072	1.34698	[0.66; 2.73]
Disease_Binary	VT	FLII	missense0.6	freq1e-05	96	204	201	0.980454	0.0245904	1.0037	1.0249	[0.14; 7.33]
Disease_Binary	VT	FLII	missense0.8	freq0.001	12	21	20	0.732799	-0.940163	2.75381	0.390564	[0; 86.25]
Disease_Binary	VT	FLII	missense0.8	freq1e-05	12	21	20	0.732799	-0.940163	2.75381	0.390564	[0; 86.25]
Disease_Binary	VT	FLII	PTV	freq0.001	94	338	338	0.3114	0.782472	0.772973	2.18687	[0.48; 9.95]
Disease_Binary	VT	FLII	PTV	freq1e-05	79	151	151	0.802899	0.28389	1.13739	1.32829	[0.14; 12.34]
Disease_Binary	VT	FLII	PTV_&_missense0	freq0.001	979	8804	8579	0.514291	0.0966736	0.148234	1.1015	[0.82; 1.47]
Disease_Binary	VT	FLII	PTV_&_missense0	freq0.05	1003	624	624	0.298693	0.587597	0.56541	1.79966	[0.59; 5.45]
Disease_Binary	VT	FLII	PTV_&_missense0	freq1e-05	616	1256	1228	0.941433	-0.0291045	0.39615	0.971315	[0.45; 2.11]
Disease_Binary	VT	FLII	PTV_&_missense0.2	freq0.001	826	6829	6679	0.270454	0.186108	0.16888	1.20455	[0.87; 1.68]
Disease_Binary	VT	FLII	PTV_&_missense0.2	freq0.05	846	623	623	0.297457	0.589444	0.565738	1.80299	[0.59; 5.46]
Disease_Binary	VT	FLII	PTV_&_missense0.2	freq1e-05	539	1096	1072	0.81238	0.100819	0.424758	1.10608	[0.48; 2.54]
Disease_Binary	VT	FLII	PTV_&_missense0.4	freq0.001	544	3963	3927	0.167011	0.310302	0.224552	1.36384	[0.88; 2.12]
Disease_Binary	VT	FLII	PTV_&_missense0.4	freq1e-05	370	759	754	0.968131	0.0202025	0.505658	1.02041	[0.38; 2.75]
Disease_Binary	VT	FLII	PTV_&_missense0.6	freq0.001	242	1899	1890	0.239798	0.384432	0.32704	1.46878	[0.77; 2.79]
Disease_Binary	VT	FLII	PTV_&_missense0.6	freq1e-05	175	355	352	0.854362	0.138168	0.752726	1.14817	[0.26; 5.02]
Disease_Binary	VT	FLII	PTV_&_missense0.8	freq0.001	106	359	358	0.377557	0.656732	0.744252	1.92848	[0.45; 8.29]
Disease_Binary	VT	FLII	PTV_&_missense0.8	freq1e-05	91	172	171	0.92005	0.105522	1.05133	1.11129	[0.14; 8.72]
Disease_Binary	AF	JPH2	missense0	freq0.001	494	3518	3505	0.984628	-0.0013837	0.0718153	0.998617	[0.87; 1.15]
Disease_Binary	AF	JPH2	missense0	freq1e-05	323	705	703	0.558528	-0.0941821	0.160987	0.910117	[0.66; 1.25]
Disease_Binary	AF	JPH2	missense0.2	freq0.001	284	1840	1837	0.950614	0.00606401	0.097909	1.00608	[0.83; 1.22]
Disease_Binary	AF	JPH2	missense0.2	freq1e-05	205	443	441	0.71432	-0.0737935	0.201588	0.928863	[0.63; 1.38]
Disease_Binary	AF	JPH2	missense0.4	freq0.001	168	721	720	0.422695	0.124644	0.155465	1.13275	[0.84; 1.54]
Disease_Binary	AF	JPH2	missense0.4	freq1e-05	119	258	257	0.731427	-0.0900284	0.262299	0.913905	[0.55; 1.53]
Disease_Binary	AF	JPH2	missense0.6	freq0.001	68	298	298	0.399579	-0.20299	0.240975	0.816286	[0.51; 1.31]
Disease_Binary	AF	JPH2	missense0.6	freq1e-05	45	97	97	0.305913	-0.430715	0.420688	0.650044	[0.29; 1.48]
Disease_Binary	AF	JPH2	missense0.8	freq0.001	26	107	107	0.390876	-0.339845	0.396076	0.711881	[0.33; 1.55]
Disease_Binary	AF	JPH2	missense0.8	freq1e-05	19	36	36	0.334875	-0.660004	0.684409	0.516849	[0.14; 1.98]
Disease_Binary	AF	JPH2	PTV	freq0.001	26	78	78	0.156116	-0.609958	0.430076	0.543374	[0.23; 1.26]
Disease_Binary	AF	JPH2	PTV	freq1e-05	23	52	52	0.266197	-0.592505	0.532895	0.55294	[0.19; 1.57]
Disease_Binary	AF	JPH2	PTV_&_missense0	freq0.001	520	3596	3582	0.800666	-0.0178769	0.0708037	0.982282	[0.86; 1.13]
Disease_Binary	AF	JPH2	PTV_&_missense0	freq1e-05	346	757	754	0.379365	-0.135086	0.15367	0.873641	[0.65; 1.18]
Disease_Binary	AF	JPH2	PTV_&_missense0.2	freq0.001	310	1918	1914	0.799349	-0.0242438	0.0953769	0.976048	[0.81; 1.18]
Disease_Binary	AF	JPH2	PTV_&_missense0.2	freq1e-05	228	495	492	0.463798	-0.137536	0.187735	0.871503	[0.6; 1.26]
Disease_Binary	AF	JPH2	PTV_&_missense0.4	freq0.001	194	799	798	0.78569	0.0397622	0.146232	1.04056	[0.78; 1.39]
Disease_Binary	AF	JPH2	PTV_&_missense0.4	freq1e-05	142	310	309	0.424267	-0.188061	0.235358	0.828564	[0.52; 1.31]
Disease_Binary	AF	JPH2	PTV_&_missense0.6	freq0.001	94	376	376	0.153186	-0.300327	0.210259	0.740576	[0.49; 1.12]
Disease_Binary	AF	JPH2	PTV_&_missense0.6	freq1e-05	68	149	149	0.135524	-0.492914	0.330223	0.610844	[0.32; 1.17]
Disease_Binary	AF	JPH2	PTV_&_missense0.8	freq0.001	52	185	185	0.111355	-0.463923	0.291385	0.628812	[0.36; 1.11]
Disease_Binary	AF	JPH2	PTV_&_missense0.8	freq1e-05	42	88	88	0.141609	-0.618054	0.420495	0.538992	[0.24; 1.23]
Disease_Binary	DCM	JPH2	missense0	freq0.001	491	3413	3400	0.266398	0.419353	0.377322	1.52098	[0.73; 3.19]
Disease_Binary	DCM	JPH2	missense0	freq1e-05	318	662	660	0.639563	0.390281	0.833383	1.4774	[0.29; 7.57]
Disease_Binary	DCM	JPH2	missense0.2	freq0.001	282	1800	1797	0.94302	0.0364797	0.510387	1.03715	[0.38; 2.82]
Disease_Binary	DCM	JPH2	missense0.2	freq1e-05	200	408	406	0.920965	0.10393	1.04748	1.10952	[0.14; 8.65]
Disease_Binary	DCM	JPH2	missense0.4	freq0.001	168	707	706	0.21245	-1.00012	0.802113	0.367835	[0.08; 1.77]
Disease_Binary	DCM	JPH2	missense0.4	freq1e-05	116	228	227	0.482283	-0.984166	1.40068	0.373751	[0.02; 5.82]
Disease_Binary	DCM	JPH2	missense0.6	freq0.001	68	294	294	0.414286	-1.00641	1.23278	0.365529	[0.03; 4.1]
Disease_Binary	DCM	JPH2	missense0.6	freq1e-05	44	88	88	0.65601	-1.00583	2.25811	0.365742	[0; 30.57]
Disease_Binary	DCM	JPH2	missense0.8	freq0.001	26	105	105	0.63362	-1.00502	2.10855	0.366038	[0.01; 22.82]
Disease_Binary	DCM	JPH2	missense0.8	freq1e-05	18	27	27	0.812137	-1.00442	4.22612	0.366255	[0; 1449.2]
Disease_Binary	DCM	JPH2	PTV	freq0.001	25	74	74	0.668786	-1.00586	2.35116	0.36573	[0; 36.69]
Disease_Binary	DCM	JPH2	PTV	freq1e-05	22	50	50	0.725707	-1.00587	2.867	0.365728	[0; 100.83]
Disease_Binary	DCM	JPH2	PTV_&_missense0	freq0.001	516	3487	3473	0.303366	0.383328	0.372438	1.46716	[0.71; 3.04]
Disease_Binary	DCM	JPH2	PTV_&_missense0	freq1e-05	340	712	709	0.725586	0.280285	0.798524	1.32351	[0.28; 6.33]
Disease_Binary	DCM	JPH2	PTV_&_missense0.2	freq0.001	307	1874	1870	0.983331	-0.0104138	0.498422	0.98964	[0.37; 2.63]
Disease_Binary	DCM	JPH2	PTV_&_missense0.2	freq1e-05	222	458	455	0.978368	-0.0265886	0.980593	0.973762	[0.14; 6.66]
Disease_Binary	DCM	JPH2	PTV_&_missense0.4	freq0.001	193	781	780	0.187359	-1.00106	0.75928	0.36749	[0.08; 1.63]
Disease_Binary	DCM	JPH2	PTV_&_missense0.4	freq1e-05	138	278	277	0.432219	-0.988526	1.25863	0.372125	[0.03; 4.39]
Disease_Binary	DCM	JPH2	PTV_&_missense0.6	freq0.001	93	368	368	0.356625	-1.00659	1.09196	0.365463	[0.04; 3.11]
Disease_Binary	DCM	JPH2	PTV_&_missense0.6	freq1e-05	66	138	138	0.570678	-1.006	1.77409	0.365678	[0.01; 11.84]
Disease_Binary	DCM	JPH2	PTV_&_missense0.8	freq0.001	51	179	179	0.521813	-1.00563	1.56995	0.365812	[0.02; 7.94]
Disease_Binary	DCM	JPH2	PTV_&_missense0.8	freq1e-05	40	77	77	0.671722	-1.00551	2.37267	0.36586	[0; 38.28]
Disease_Binary	HCM	JPH2	missense0	freq0.001	494	3518	3505	0.508252	0.308923	0.46696	1.36196	[0.55; 3.4]
Disease_Binary	HCM	JPH2	missense0	freq1e-05	323	705	703	0.265486	1.15249	1.035	3.16606	[0.42; 24.07]
Disease_Binary	HCM	JPH2	missense0.2	freq0.001	284	1840	1837	0.600913	0.350944	0.670908	1.42041	[0.38; 5.29]
Disease_Binary	HCM	JPH2	missense0.2	freq1e-05	205	443	441	0.598105	0.679284	1.28865	1.97247	[0.16; 24.66]
Disease_Binary	HCM	JPH2	missense0.4	freq0.001	168	721	720	0.261334	1.16643	1.03845	3.21051	[0.42; 24.58]
Disease_Binary	HCM	JPH2	missense0.4	freq1e-05	119	258	257	0.280926	1.79055	1.66062	5.99276	[0.23; 155.3]
Disease_Binary	HCM	JPH2	missense0.6	freq0.001	68	298	298	0.324758	1.58429	1.60886	4.87581	[0.21; 114.17]
Disease_Binary	HCM	JPH2	missense0.6	freq1e-05	45	97	97	0.728206	-1.00323	2.8869	0.366691	[0; 105.12]
Disease_Binary	HCM	JPH2	missense0.8	freq0.001	26	107	107	0.729547	-1.00233	2.89918	0.367024	[0; 107.78]
Disease_Binary	HCM	JPH2	missense0.8	freq1e-05	19	36	36	0.843937	-1.00234	5.09161	0.367021	[0; 7920.62]
Disease_Binary	HCM	JPH2	PTV	freq0.001	26	78	78	0.756607	-1.00184	3.23236	0.367205	[0; 207.18]
Disease_Binary	HCM	JPH2	PTV	freq1e-05	23	52	52	0.79989	-1.00193	3.95254	0.36717	[0; 849.84]
Disease_Binary	HCM	JPH2	PTV_&_missense0	freq0.001	520	3596	3582	0.54166	0.281994	0.462054	1.32577	[0.54; 3.28]
Disease_Binary	HCM	JPH2	PTV_&_missense0	freq1e-05	346	757	754	0.311893	1.01079	0.999533	2.74776	[0.39; 19.49]
Disease_Binary	HCM	JPH2	PTV_&_missense0.2	freq0.001	310	1918	1914	0.653496	0.294713	0.656508	1.34274	[0.37; 4.86]
Disease_Binary	HCM	JPH2	PTV_&_missense0.2	freq1e-05	228	495	492	0.673397	0.51506	1.22199	1.67374	[0.15; 18.36]
Disease_Binary	HCM	JPH2	PTV_&_missense0.4	freq0.001	194	799	798	0.32968	0.963867	0.988827	2.62182	[0.38; 18.21]
Disease_Binary	HCM	JPH2	PTV_&_missense0.4	freq1e-05	142	310	309	0.370276	1.37182	1.53112	3.94251	[0.2; 79.27]
Disease_Binary	HCM	JPH2	PTV_&_missense0.6	freq0.001	94	376	376	0.457144	1.07109	1.4405	2.91857	[0.17; 49.13]
Disease_Binary	HCM	JPH2	PTV_&_missense0.6	freq1e-05	68	149	149	0.667068	-1.00294	2.33146	0.366801	[0; 35.4]
Disease_Binary	HCM	JPH2	PTV_&_missense0.8	freq0.001	52	185	185	0.642382	-1.00234	2.1585	0.367019	[0.01; 25.24]
Disease_Binary	HCM	JPH2	PTV_&_missense0.8	freq1e-05	42	88	88	0.748233	-1.00219	3.12238	0.367074	[0; 166.95]
Disease_Binary	HF	JPH2	missense0	freq0.001	494	3516	3503	0.52879	0.0630931	0.100171	1.06513	[0.88; 1.3]
Disease_Binary	HF	JPH2	missense0	freq1e-05	323	705	703	0.360605	-0.204679	0.223886	0.814909	[0.53; 1.26]
Disease_Binary	HF	JPH2	missense0.2	freq0.001	284	1840	1837	0.804671	-0.0338251	0.136774	0.966741	[0.74; 1.26]
Disease_Binary	HF	JPH2	missense0.2	freq1e-05	205	443	441	0.49496	-0.191193	0.28016	0.825973	[0.48; 1.43]
Disease_Binary	HF	JPH2	missense0.4	freq0.001	168	721	720	0.572331	0.122655	0.217235	1.13049	[0.74; 1.73]
Disease_Binary	HF	JPH2	missense0.4	freq1e-05	119	258	257	0.491003	-0.250839	0.364214	0.778147	[0.38; 1.59]
Disease_Binary	HF	JPH2	missense0.6	freq0.001	68	298	298	0.572682	0.190189	0.33715	1.20948	[0.62; 2.34]
Disease_Binary	HF	JPH2	missense0.6	freq1e-05	45	97	97	0.530009	-0.369669	0.588652	0.690963	[0.22; 2.19]
Disease_Binary	HF	JPH2	missense0.8	freq0.001	26	107	107	0.68383	0.230779	0.566687	1.25958	[0.41; 3.82]
Disease_Binary	HF	JPH2	missense0.8	freq1e-05	19	36	36	0.914371	-0.104861	0.975203	0.90045	[0.13; 6.09]
Disease_Binary	HF	JPH2	PTV	freq0.001	26	78	78	0.962954	0.0281389	0.60583	1.02854	[0.31; 3.37]
Disease_Binary	HF	JPH2	PTV	freq1e-05	23	52	52	0.955772	0.0413929	0.746352	1.04226	[0.24; 4.5]
Disease_Binary	HF	JPH2	PTV_&_missense0	freq0.001	520	3594	3580	0.529504	0.0621174	0.098793	1.06409	[0.88; 1.29]
Disease_Binary	HF	JPH2	PTV_&_missense0	freq1e-05	346	757	754	0.39112	-0.183448	0.213912	0.832395	[0.55; 1.27]
Disease_Binary	HF	JPH2	PTV_&_missense0.2	freq0.001	310	1918	1914	0.817456	-0.0307701	0.133308	0.969699	[0.75; 1.26]
Disease_Binary	HF	JPH2	PTV_&_missense0.2	freq1e-05	228	495	492	0.537182	-0.161242	0.261298	0.851086	[0.51; 1.42]
Disease_Binary	HF	JPH2	PTV_&_missense0.4	freq0.001	194	799	798	0.584198	0.111928	0.204523	1.11843	[0.75; 1.67]
Disease_Binary	HF	JPH2	PTV_&_missense0.4	freq1e-05	142	310	309	0.552054	-0.194671	0.327351	0.823106	[0.43; 1.56]
Disease_Binary	HF	JPH2	PTV_&_missense0.6	freq0.001	94	376	376	0.606143	0.151918	0.29465	1.16406	[0.65; 2.07]
Disease_Binary	HF	JPH2	PTV_&_missense0.6	freq1e-05	68	149	149	0.646393	-0.212064	0.462235	0.808913	[0.33; 2]
Disease_Binary	HF	JPH2	PTV_&_missense0.8	freq0.001	52	185	185	0.742019	0.13625	0.413907	1.14597	[0.51; 2.58]
Disease_Binary	HF	JPH2	PTV_&_missense0.8	freq1e-05	42	88	88	0.982998	-0.0126311	0.592726	0.987448	[0.31; 3.16]
Disease_Binary	SVT	JPH2	missense0	freq0.001	494	3518	3505	0.0458692	0.281711	0.145446	1.3254	[1; 1.76]
Disease_Binary	SVT	JPH2	missense0	freq1e-05	323	705	703	0.797598	0.0953503	0.371798	1.10004	[0.53; 2.28]
Disease_Binary	SVT	JPH2	missense0.2	freq0.001	284	1840	1837	0.147978	0.32887	0.227323	1.3894	[0.89; 2.17]
Disease_Binary	SVT	JPH2	missense0.2	freq1e-05	205	443	441	0.77823	-0.131773	0.467902	0.87654	[0.35; 2.19]
Disease_Binary	SVT	JPH2	missense0.4	freq0.001	168	721	720	0.396149	0.308337	0.363383	1.36116	[0.67; 2.77]
Disease_Binary	SVT	JPH2	missense0.4	freq1e-05	119	258	257	0.852246	0.113785	0.610917	1.12051	[0.34; 3.71]
Disease_Binary	SVT	JPH2	missense0.6	freq0.001	68	298	298	0.651556	0.254292	0.563088	1.28955	[0.43; 3.89]
Disease_Binary	SVT	JPH2	missense0.6	freq1e-05	45	97	97	0.977466	-0.0280405	0.992718	0.972349	[0.14; 6.81]
Disease_Binary	SVT	JPH2	missense0.8	freq0.001	26	107	107	0.865485	-0.156805	0.925671	0.854871	[0.14; 5.25]
Disease_Binary	SVT	JPH2	missense0.8	freq1e-05	19	36	36	0.529043	-1.01347	1.61004	0.362957	[0.02; 8.52]
Disease_Binary	SVT	JPH2	PTV	freq0.001	26	78	78	0.342539	-1.01423	1.06856	0.36268	[0.04; 2.95]
Disease_Binary	SVT	JPH2	PTV	freq1e-05	23	52	52	0.441279	-1.01403	1.31686	0.362755	[0.03; 4.79]
Disease_Binary	SVT	JPH2	PTV_&_missense0	freq0.001	520	3596	3582	0.0676966	0.299078	0.163697	1.34862	[0.98; 1.86]
Disease_Binary	SVT	JPH2	PTV_&_missense0	freq1e-05	346	757	754	0.970087	0.0133891	0.357053	1.01348	[0.5; 2.04]
Disease_Binary	SVT	JPH2	PTV_&_missense0.2	freq0.001	310	1918	1914	0.223716	0.270345	0.222194	1.31042	[0.85; 2.03]
Disease_Binary	SVT	JPH2	PTV_&_missense0.2	freq1e-05	228	495	492	0.602034	-0.229167	0.439456	0.795196	[0.34; 1.88]
Disease_Binary	SVT	JPH2	PTV_&_missense0.4	freq0.001	194	799	798	0.618606	0.171298	0.34409	1.18684	[0.6; 2.33]
Disease_Binary	SVT	JPH2	PTV_&_missense0.4	freq1e-05	142	310	309	0.876729	-0.0859719	0.554237	0.91762	[0.31; 2.72]
Disease_Binary	SVT	JPH2	PTV_&_missense0.6	freq0.001	94	376	376	0.965723	-0.0214105	0.498227	0.978817	[0.37; 2.6]
Disease_Binary	SVT	JPH2	PTV_&_missense0.6	freq1e-05	68	149	149	0.626875	-0.385389	0.79277	0.680186	[0.14; 3.22]
Disease_Binary	SVT	JPH2	PTV_&_missense0.8	freq0.001	52	185	185	0.453499	-0.524516	0.699733	0.591842	[0.15; 2.33]
Disease_Binary	SVT	JPH2	PTV_&_missense0.8	freq1e-05	42	88	88	0.319917	-1.01391	1.01939	0.362797	[0.05; 2.68]
Disease_Binary	VT	JPH2	missense0	freq0.001	494	3518	3505	0.301876	0.246752	0.239003	1.27986	[0.8; 2.04]
Disease_Binary	VT	JPH2	missense0	freq1e-05	323	705	703	0.0685331	0.966854	0.530805	2.62966	[0.93; 7.44]
Disease_Binary	VT	JPH2	missense0.2	freq0.001	284	1840	1837	0.619476	0.162158	0.326541	1.17605	[0.62; 2.23]
Disease_Binary	VT	JPH2	missense0.2	freq1e-05	205	443	441	0.071994	1.19149	0.662252	3.292	[0.9; 12.06]
Disease_Binary	VT	JPH2	missense0.4	freq0.001	168	721	720	0.0928893	0.869854	0.517663	2.38656	[0.87; 6.58]
Disease_Binary	VT	JPH2	missense0.4	freq1e-05	119	258	257	0.0267517	1.23086	0.477704	3.42418	[1.34; 8.73]
Disease_Binary	VT	JPH2	missense0.6	freq0.001	68	298	298	0.711781	0.298879	0.80895	1.34835	[0.28; 6.58]
Disease_Binary	VT	JPH2	missense0.6	freq1e-05	45	97	97	0.482761	0.993209	1.41509	2.69988	[0.17; 43.24]
Disease_Binary	VT	JPH2	missense0.8	freq0.001	26	107	107	0.457245	-1.00906	1.35737	0.364563	[0.03; 5.21]
Disease_Binary	VT	JPH2	missense0.8	freq1e-05	19	36	36	0.673968	-1.00856	2.39729	0.364743	[0; 40.05]
Disease_Binary	VT	JPH2	PTV	freq0.001	26	78	78	0.483539	-1.01152	1.44374	0.363667	[0.02; 6.16]
Disease_Binary	VT	JPH2	PTV	freq1e-05	23	52	52	0.567447	-1.01149	1.76891	0.363676	[0.01; 11.65]
Disease_Binary	VT	JPH2	PTV_&_missense0	freq0.001	520	3596	3582	0.366118	0.213018	0.2357	1.23741	[0.78; 1.96]
Disease_Binary	VT	JPH2	PTV_&_missense0	freq1e-05	346	757	754	0.114995	0.799215	0.507073	2.22379	[0.82; 6.01]
Disease_Binary	VT	JPH2	PTV_&_missense0.2	freq0.001	310	1918	1914	0.741772	0.104854	0.318215	1.11055	[0.6; 2.07]
Disease_Binary	VT	JPH2	PTV_&_missense0.2	freq1e-05	228	495	492	0.139256	0.913387	0.617751	2.49275	[0.74; 8.37]
Disease_Binary	VT	JPH2	PTV_&_missense0.4	freq0.001	194	799	798	0.178457	0.655773	0.487375	1.92663	[0.74; 5.01]
Disease_Binary	VT	JPH2	PTV_&_missense0.4	freq1e-05	142	310	309	0.071132	1.39637	0.773768	4.0405	[0.89; 18.41]
Disease_Binary	VT	JPH2	PTV_&_missense0.6	freq0.001	94	376	376	0.983916	-0.0142293	0.70583	0.985871	[0.25; 3.93]
Disease_Binary	VT	JPH2	PTV_&_missense0.6	freq1e-05	68	149	149	0.848615	0.210949	1.10511	1.23485	[0.14; 10.77]
Disease_Binary	VT	JPH2	PTV_&_missense0.8	freq0.001	52	185	185	0.30695	-1.01046	0.98905	0.364053	[0.05; 2.53]
Disease_Binary	VT	JPH2	PTV_&_missense0.8	freq1e-05	42	88	88	0.477736	-1.01058	1.42345	0.364009	[0.02; 5.93]
Disease_Binary	AF	KLHL24	missense0	freq0.001	285	2042	2037	0.936658	-0.0074582	0.0938486	0.99257	[0.83; 1.19]
Disease_Binary	AF	KLHL24	missense0	freq1e-05	202	440	439	0.812087	-0.0493078	0.207407	0.951888	[0.63; 1.43]
Disease_Binary	AF	KLHL24	missense0.2	freq0.001	257	1658	1655	0.992072	0.00103471	0.104136	1.00104	[0.82; 1.23]
Disease_Binary	AF	KLHL24	missense0.2	freq1e-05	184	389	388	0.983263	-0.0046299	0.220704	0.995381	[0.65; 1.53]
Disease_Binary	AF	KLHL24	missense0.4	freq0.001	155	687	686	0.839728	0.032555	0.160971	1.03309	[0.75; 1.42]
Disease_Binary	AF	KLHL24	missense0.4	freq1e-05	112	229	228	0.688729	0.115396	0.288073	1.12232	[0.64; 1.97]
Disease_Binary	AF	KLHL24	missense0.6	freq0.001	77	275	275	0.742122	-0.0866783	0.263424	0.916972	[0.55; 1.54]
Disease_Binary	AF	KLHL24	missense0.6	freq1e-05	57	111	111	0.929065	0.0391446	0.439723	1.03992	[0.44; 2.46]
Disease_Binary	AF	KLHL24	missense0.8	freq0.001	30	59	59	0.286133	-0.682312	0.639682	0.505447	[0.14; 1.77]
Disease_Binary	AF	KLHL24	missense0.8	freq1e-05	25	47	47	0.436161	-0.56741	0.72867	0.566992	[0.14; 2.37]
Disease_Binary	AF	KLHL24	PTV	freq0.001	34	77	77	0.935478	-0.0415861	0.513694	0.959267	[0.35; 2.63]
Disease_Binary	AF	KLHL24	PTV	freq1e-05	32	62	62	0.76939	0.164732	0.561894	1.17908	[0.39; 3.55]
Disease_Binary	AF	KLHL24	PTV_&_missense0	freq0.001	319	2119	2114	0.926111	-0.0085629	0.0923336	0.991474	[0.83; 1.19]
Disease_Binary	AF	KLHL24	PTV_&_missense0	freq1e-05	234	502	501	0.903281	-0.0236469	0.194596	0.976631	[0.67; 1.43]
Disease_Binary	AF	KLHL24	PTV_&_missense0.2	freq0.001	291	1735	1732	0.994936	-0.0006479	0.102074	0.999352	[0.82; 1.22]
Disease_Binary	AF	KLHL24	PTV_&_missense0.2	freq1e-05	216	451	450	0.930142	0.0180107	0.205447	1.01817	[0.68; 1.52]
Disease_Binary	AF	KLHL24	PTV_&_missense0.4	freq0.001	189	764	763	0.865953	0.0259322	0.153625	1.02627	[0.76; 1.39]
Disease_Binary	AF	KLHL24	PTV_&_missense0.4	freq1e-05	144	291	290	0.623949	0.125689	0.256371	1.13393	[0.69; 1.87]
Disease_Binary	AF	KLHL24	PTV_&_missense0.6	freq0.001	111	352	352	0.741575	-0.0773067	0.234427	0.925606	[0.58; 1.47]
Disease_Binary	AF	KLHL24	PTV_&_missense0.6	freq1e-05	89	173	173	0.801965	0.0868575	0.346316	1.09074	[0.55; 2.15]
Disease_Binary	AF	KLHL24	PTV_&_missense0.8	freq0.001	64	136	136	0.464757	-0.292822	0.400557	0.746155	[0.34; 1.64]
Disease_Binary	AF	KLHL24	PTV_&_missense0.8	freq1e-05	57	109	109	0.807727	-0.108292	0.444988	0.897366	[0.38; 2.15]
Disease_Binary	DCM	KLHL24	missense0	freq0.001	283	1976	1971	0.284795	-0.523715	0.489631	0.592316	[0.23; 1.55]
Disease_Binary	DCM	KLHL24	missense0	freq1e-05	194	377	376	0.184267	1.48009	1.11475	4.39334	[0.49; 39.06]
Disease_Binary	DCM	KLHL24	missense0.2	freq0.001	255	1602	1599	0.0638463	-1.00346	0.541458	0.36661	[0.13; 1.06]
Disease_Binary	DCM	KLHL24	missense0.2	freq1e-05	177	335	334	0.399185	-1.00496	1.19202	0.366058	[0.04; 3.79]
Disease_Binary	DCM	KLHL24	missense0.4	freq0.001	153	665	664	0.232404	-1.00616	0.842545	0.365621	[0.07; 1.91]
Disease_Binary	DCM	KLHL24	missense0.4	freq1e-05	107	195	194	0.527689	-1.00351	1.589	0.366589	[0.02; 8.26]
Disease_Binary	DCM	KLHL24	missense0.6	freq0.001	77	265	265	0.465919	-1.00557	1.37913	0.365836	[0.02; 5.46]
Disease_Binary	DCM	KLHL24	missense0.6	freq1e-05	56	99	99	0.665772	-1.00516	2.32699	0.365985	[0; 35.01]
Disease_Binary	DCM	KLHL24	missense0.8	freq0.001	30	57	57	0.754391	-1.00501	3.21238	0.366041	[0; 198.59]
Disease_Binary	DCM	KLHL24	missense0.8	freq1e-05	25	45	45	0.784861	-1.005	3.68146	0.366044	[0; 498.03]
Disease_Binary	DCM	KLHL24	PTV	freq0.001	34	77	77	0.700544	-1.0043	2.61137	0.366302	[0; 61.19]
Disease_Binary	DCM	KLHL24	PTV	freq1e-05	32	62	62	0.722499	-1.0044	2.82834	0.366263	[0; 93.61]
Disease_Binary	DCM	KLHL24	PTV_&_missense0	freq0.001	317	2053	2048	0.261721	-0.540198	0.481317	0.582633	[0.23; 1.5]
Disease_Binary	DCM	KLHL24	PTV_&_missense0	freq1e-05	226	439	438	0.269093	1.14629	1.03722	3.14648	[0.41; 24.03]
Disease_Binary	DCM	KLHL24	PTV_&_missense0.2	freq0.001	289	1679	1676	0.058357	-1.00378	0.530257	0.366492	[0.13; 1.04]
Disease_Binary	DCM	KLHL24	PTV_&_missense0.2	freq1e-05	209	397	396	0.360237	-1.00509	1.09856	0.366011	[0.04; 3.15]
Disease_Binary	DCM	KLHL24	PTV_&_missense0.4	freq0.001	187	742	741	0.209565	-1.00626	0.801952	0.365584	[0.08; 1.76]
Disease_Binary	DCM	KLHL24	PTV_&_missense0.4	freq1e-05	139	257	256	0.468694	-1.00392	1.38548	0.366439	[0.02; 5.54]
Disease_Binary	DCM	KLHL24	PTV_&_missense0.6	freq0.001	111	342	342	0.409688	-1.00553	1.21965	0.36585	[0.03; 3.99]
Disease_Binary	DCM	KLHL24	PTV_&_missense0.6	freq1e-05	88	161	161	0.576	-1.00501	1.79711	0.366041	[0.01; 12.4]
Disease_Binary	DCM	KLHL24	PTV_&_missense0.8	freq0.001	64	134	134	0.620037	-1.0047	2.02644	0.366153	[0.01; 19.44]
Disease_Binary	DCM	KLHL24	PTV_&_missense0.8	freq1e-05	57	107	107	0.654193	-1.00473	2.24297	0.366145	[0; 29.71]
Disease_Binary	HCM	KLHL24	missense0	freq0.001	285	2042	2037	0.734049	0.216569	0.637446	1.24181	[0.36; 4.33]
Disease_Binary	HCM	KLHL24	missense0	freq1e-05	202	440	439	0.455731	-1.00312	1.34485	0.366734	[0.03; 5.12]
Disease_Binary	HCM	KLHL24	missense0.2	freq0.001	257	1658	1655	0.504428	0.46733	0.700079	1.59573	[0.4; 6.29]
Disease_Binary	HCM	KLHL24	missense0.2	freq1e-05	184	389	388	0.48381	-1.00287	1.43228	0.366825	[0.02; 6.08]
Disease_Binary	HCM	KLHL24	missense0.4	freq0.001	155	687	686	0.193254	1.43715	1.10464	4.20869	[0.48; 36.68]
Disease_Binary	HCM	KLHL24	missense0.4	freq1e-05	112	229	228	0.598734	-1.00109	1.90242	0.367477	[0.01; 15.3]
Disease_Binary	HCM	KLHL24	missense0.6	freq0.001	77	275	275	0.243382	2.03295	1.74267	7.63661	[0.25; 232.43]
Disease_Binary	HCM	KLHL24	missense0.6	freq1e-05	57	111	111	0.718271	-1.00318	2.78066	0.366712	[0; 85.36]
Disease_Binary	HCM	KLHL24	missense0.8	freq0.001	30	59	59	0.787007	-1.00392	3.71549	0.366439	[0; 532.96]
Disease_Binary	HCM	KLHL24	missense0.8	freq1e-05	25	47	47	0.809526	-1.00381	4.16454	0.366482	[0; 1285.22]
Disease_Binary	HCM	KLHL24	PTV	freq0.001	34	77	77	0.0231887	2.96681	0.825858	19.4298	[3.85; 98.05]
Disease_Binary	HCM	KLHL24	PTV	freq1e-05	32	62	62	0.0188583	3.14031	0.828189	23.111	[4.56; 117.16]
Disease_Binary	HCM	KLHL24	PTV_&_missense0	freq0.001	319	2119	2114	0.361499	0.572661	0.627565	1.77298	[0.52; 6.07]
Disease_Binary	HCM	KLHL24	PTV_&_missense0	freq1e-05	234	502	501	0.630399	0.611388	1.27064	1.84299	[0.15; 22.24]
Disease_Binary	HCM	KLHL24	PTV_&_missense0.2	freq0.001	291	1735	1732	0.19778	0.884825	0.687029	2.42256	[0.63; 9.31]
Disease_Binary	HCM	KLHL24	PTV_&_missense0.2	freq1e-05	216	451	450	0.550407	0.802321	1.34358	2.23071	[0.16; 31.05]
Disease_Binary	HCM	KLHL24	PTV_&_missense0.4	freq0.001	189	764	763	0.0325096	1.36497	0.536073	3.91559	[1.37; 11.2]
Disease_Binary	HCM	KLHL24	PTV_&_missense0.4	freq1e-05	144	291	290	0.262049	1.91548	1.70787	6.79021	[0.24; 193.04]
Disease_Binary	HCM	KLHL24	PTV_&_missense0.6	freq0.001	111	352	352	0.0279046	1.81919	0.635365	6.16688	[1.78; 21.42]
Disease_Binary	HCM	KLHL24	PTV_&_missense0.6	freq1e-05	89	173	173	0.0694449	4.10183	2.25932	60.4511	[0.72; 5064.99]
Disease_Binary	HCM	KLHL24	PTV_&_missense0.8	freq0.001	64	136	136	0.0516347	5.60967	2.57146	273.055	[1.77; 42181.76]
Disease_Binary	HCM	KLHL24	PTV_&_missense0.8	freq1e-05	57	109	109	0.0405676	2.50359	0.824616	12.2263	[2.43; 61.55]
Disease_Binary	HF	KLHL24	missense0	freq0.001	285	2041	2036	0.40972	-0.108278	0.131343	0.897378	[0.69; 1.16]
Disease_Binary	HF	KLHL24	missense0	freq1e-05	202	440	439	0.112876	-0.461886	0.291337	0.630094	[0.36; 1.12]
Disease_Binary	HF	KLHL24	missense0.2	freq0.001	257	1657	1654	0.320859	-0.144636	0.1457	0.865337	[0.65; 1.15]
Disease_Binary	HF	KLHL24	missense0.2	freq1e-05	184	389	388	0.0634032	-0.57552	0.310027	0.562412	[0.31; 1.03]
Disease_Binary	HF	KLHL24	missense0.4	freq0.001	155	686	685	0.585573	0.123732	0.226921	1.13171	[0.73; 1.77]
Disease_Binary	HF	KLHL24	missense0.4	freq1e-05	112	229	228	0.0699137	-0.731878	0.403802	0.481005	[0.22; 1.06]
Disease_Binary	HF	KLHL24	missense0.6	freq0.001	77	275	275	0.916668	0.0387475	0.370321	1.03951	[0.5; 2.15]
Disease_Binary	HF	KLHL24	missense0.6	freq1e-05	57	111	111	0.286253	-0.664408	0.623051	0.514578	[0.15; 1.75]
Disease_Binary	HF	KLHL24	missense0.8	freq0.001	30	59	59	0.244206	-1.0439	0.896409	0.352078	[0.06; 2.04]
Disease_Binary	HF	KLHL24	missense0.8	freq1e-05	25	47	47	0.307866	-1.04487	1.02467	0.351738	[0.05; 2.62]
Disease_Binary	HF	KLHL24	PTV	freq0.001	34	77	77	0.957344	0.0393711	0.736084	1.04016	[0.25; 4.4]
Disease_Binary	HF	KLHL24	PTV	freq1e-05	32	62	62	0.756081	0.249967	0.804709	1.28398	[0.27; 6.22]
Disease_Binary	HF	KLHL24	PTV_&_missense0	freq0.001	319	2118	2113	0.42239	-0.10375	0.129319	0.901451	[0.7; 1.16]
Disease_Binary	HF	KLHL24	PTV_&_missense0	freq1e-05	234	502	501	0.166017	-0.379476	0.273967	0.684219	[0.4; 1.17]
Disease_Binary	HF	KLHL24	PTV_&_missense0.2	freq0.001	291	1734	1731	0.335275	-0.137735	0.142946	0.87133	[0.66; 1.15]
Disease_Binary	HF	KLHL24	PTV_&_missense0.2	freq1e-05	216	451	450	0.105074	-0.468928	0.28933	0.625672	[0.35; 1.1]
Disease_Binary	HF	KLHL24	PTV_&_missense0.4	freq0.001	189	763	762	0.591344	0.11644	0.216878	1.12349	[0.73; 1.72]
Disease_Binary	HF	KLHL24	PTV_&_missense0.4	freq1e-05	144	291	290	0.138665	-0.534482	0.360946	0.585972	[0.29; 1.19]
Disease_Binary	HF	KLHL24	PTV_&_missense0.6	freq0.001	111	352	352	0.906447	0.038882	0.330851	1.03965	[0.54; 1.99]
Disease_Binary	HF	KLHL24	PTV_&_missense0.6	freq1e-05	89	173	173	0.513715	-0.321754	0.492683	0.724876	[0.28; 1.9]
Disease_Binary	HF	KLHL24	PTV_&_missense0.8	freq0.001	64	136	136	0.485346	-0.396941	0.568903	0.672374	[0.22; 2.05]
Disease_Binary	HF	KLHL24	PTV_&_missense0.8	freq1e-05	57	109	109	0.699845	-0.244004	0.632907	0.783484	[0.23; 2.71]
Disease_Binary	SVT	KLHL24	missense0	freq0.001	285	2042	2037	0.0654352	-0.399856	0.217045	0.670417	[0.44; 1.03]
Disease_Binary	SVT	KLHL24	missense0	freq1e-05	202	440	439	0.100729	-0.783481	0.477345	0.456813	[0.18; 1.16]
Disease_Binary	SVT	KLHL24	missense0.2	freq0.001	257	1658	1655	0.18886	-0.316454	0.24084	0.728729	[0.45; 1.17]
Disease_Binary	SVT	KLHL24	missense0.2	freq1e-05	184	389	388	0.138656	-0.752618	0.508246	0.471131	[0.17; 1.28]
Disease_Binary	SVT	KLHL24	missense0.4	freq0.001	155	687	686	0.407595	-0.31046	0.374891	0.733109	[0.35; 1.53]
Disease_Binary	SVT	KLHL24	missense0.4	freq1e-05	112	229	228	0.127499	-1.00904	0.662082	0.364569	[0.1; 1.33]
Disease_Binary	SVT	KLHL24	missense0.6	freq0.001	77	275	275	0.634474	-0.286557	0.60272	0.750844	[0.23; 2.45]
Disease_Binary	SVT	KLHL24	missense0.6	freq1e-05	57	111	111	0.305301	-1.01169	0.986885	0.363605	[0.05; 2.52]
Disease_Binary	SVT	KLHL24	missense0.8	freq0.001	30	59	59	0.452468	-1.0115	1.34632	0.363674	[0.03; 5.09]
Disease_Binary	SVT	KLHL24	missense0.8	freq1e-05	25	47	47	0.512861	-1.01105	1.54502	0.363838	[0.02; 7.52]
Disease_Binary	SVT	KLHL24	PTV	freq0.001	34	77	77	0.804151	0.282163	1.13785	1.326	[0.14; 12.33]
Disease_Binary	SVT	KLHL24	PTV	freq1e-05	32	62	62	0.420565	-1.01271	1.25733	0.363234	[0.03; 4.27]
Disease_Binary	SVT	KLHL24	PTV_&_missense0	freq0.001	319	2119	2114	0.077824	-0.376028	0.213234	0.686583	[0.45; 1.04]
Disease_Binary	SVT	KLHL24	PTV_&_missense0	freq1e-05	234	502	501	0.068675	-0.812545	0.446318	0.443727	[0.19; 1.06]
Disease_Binary	SVT	KLHL24	PTV_&_missense0.2	freq0.001	291	1735	1732	0.217084	-0.290874	0.235656	0.74761	[0.47; 1.19]
Disease_Binary	SVT	KLHL24	PTV_&_missense0.2	freq1e-05	216	451	450	0.0939476	-0.789325	0.471258	0.454151	[0.18; 1.14]
Disease_Binary	SVT	KLHL24	PTV_&_missense0.4	freq0.001	189	764	763	0.478296	-0.252502	0.356115	0.776855	[0.39; 1.56]
Disease_Binary	SVT	KLHL24	PTV_&_missense0.4	freq1e-05	144	291	290	0.084715	-1.01004	0.585886	0.364203	[0.12; 1.15]
Disease_Binary	SVT	KLHL24	PTV_&_missense0.6	freq0.001	111	352	352	0.761052	-0.161988	0.532679	0.850451	[0.3; 2.42]
Disease_Binary	SVT	KLHL24	PTV_&_missense0.6	freq1e-05	89	173	173	0.192301	-1.01224	0.776374	0.363404	[0.08; 1.66]
Disease_Binary	SVT	KLHL24	PTV_&_missense0.8	freq0.001	64	136	136	0.767542	-0.2569	0.869105	0.773446	[0.14; 4.25]
Disease_Binary	SVT	KLHL24	PTV_&_missense0.8	freq1e-05	57	109	109	0.299353	-1.01216	0.975268	0.363435	[0.05; 2.46]
Disease_Binary	VT	KLHL24	missense0	freq0.001	285	2042	2037	0.933741	-0.0260428	0.313243	0.974293	[0.53; 1.8]
Disease_Binary	VT	KLHL24	missense0	freq1e-05	202	440	439	0.885298	-0.0974306	0.675401	0.907165	[0.24; 3.41]
Disease_Binary	VT	KLHL24	missense0.2	freq0.001	257	1658	1655	0.910105	-0.0392749	0.347853	0.961486	[0.49; 1.9]
Disease_Binary	VT	KLHL24	missense0.2	freq1e-05	184	389	388	0.970031	0.027047	0.719918	1.02742	[0.25; 4.21]
Disease_Binary	VT	KLHL24	missense0.4	freq0.001	155	687	686	0.175749	0.729088	0.538486	2.07319	[0.72; 5.96]
Disease_Binary	VT	KLHL24	missense0.4	freq1e-05	112	229	228	0.432258	0.732922	0.933262	2.08115	[0.33; 12.96]
Disease_Binary	VT	KLHL24	missense0.6	freq0.001	77	275	275	0.798932	-0.225572	0.885539	0.798059	[0.14; 4.53]
Disease_Binary	VT	KLHL24	missense0.6	freq1e-05	57	111	111	0.483336	-1.00858	1.43889	0.364735	[0.02; 6.12]
Disease_Binary	VT	KLHL24	missense0.8	freq0.001	30	59	59	0.636844	-1.00663	2.13217	0.365448	[0.01; 23.87]
Disease_Binary	VT	KLHL24	missense0.8	freq1e-05	25	47	47	0.668611	-1.00707	2.35266	0.365289	[0; 36.75]
Disease_Binary	VT	KLHL24	PTV	freq0.001	34	77	77	0.559518	-1.00851	1.72821	0.364763	[0.01; 10.79]
Disease_Binary	VT	KLHL24	PTV	freq1e-05	32	62	62	0.588336	-1.00881	1.86387	0.364651	[0.01; 14.07]
Disease_Binary	VT	KLHL24	PTV_&_missense0	freq0.001	319	2119	2114	0.852516	-0.057309	0.308264	0.944302	[0.52; 1.73]
Disease_Binary	VT	KLHL24	PTV_&_missense0	freq1e-05	234	502	501	0.748925	-0.203257	0.635064	0.816069	[0.24; 2.83]
Disease_Binary	VT	KLHL24	PTV_&_missense0.2	freq0.001	291	1735	1732	0.821305	-0.0770342	0.34106	0.925858	[0.47; 1.81]
Disease_Binary	VT	KLHL24	PTV_&_missense0.2	freq1e-05	216	451	450	0.872892	-0.107452	0.671634	0.89812	[0.24; 3.35]
Disease_Binary	VT	KLHL24	PTV_&_missense0.4	freq0.001	189	764	763	0.26305	0.575468	0.514173	1.77796	[0.65; 4.87]
Disease_Binary	VT	KLHL24	PTV_&_missense0.4	freq1e-05	144	291	290	0.645562	0.383852	0.834576	1.46793	[0.29; 7.54]
Disease_Binary	VT	KLHL24	PTV_&_missense0.6	freq0.001	111	352	352	0.622103	-0.388477	0.788191	0.678089	[0.14; 3.18]
Disease_Binary	VT	KLHL24	PTV_&_missense0.6	freq1e-05	89	173	173	0.375801	-1.00882	1.13906	0.364648	[0.04; 3.4]
Disease_Binary	VT	KLHL24	PTV_&_missense0.8	freq0.001	64	136	136	0.452855	-1.00788	1.34265	0.364992	[0.03; 5.07]
Disease_Binary	VT	KLHL24	PTV_&_missense0.8	freq1e-05	57	109	109	0.490138	-1.00823	1.46102	0.364864	[0.02; 6.39]
Disease_Binary	AF	LDB3	missense0	freq0.001	481	7491	7369	0.215877	-0.0598006	0.0483212	0.941952	[0.86; 1.04]
Disease_Binary	AF	LDB3	missense0	freq1e-05	277	549	548	0.418047	-0.146954	0.181467	0.863333	[0.6; 1.23]
Disease_Binary	AF	LDB3	missense0.2	freq0.001	336	4620	4536	0.299593	-0.0639071	0.0616087	0.938092	[0.83; 1.06]
Disease_Binary	AF	LDB3	missense0.2	freq1e-05	201	392	392	0.436829	-0.167508	0.215428	0.84577	[0.55; 1.29]
Disease_Binary	AF	LDB3	missense0.4	freq0.001	216	2112	2044	0.504385	-0.0595464	0.089194	0.942192	[0.79; 1.12]
Disease_Binary	AF	LDB3	missense0.4	freq1e-05	136	267	267	0.901468	0.0317108	0.256132	1.03222	[0.62; 1.71]
Disease_Binary	AF	LDB3	missense0.6	freq0.001	126	880	880	0.776368	0.0405021	0.142585	1.04133	[0.79; 1.38]
Disease_Binary	AF	LDB3	missense0.6	freq1e-05	80	142	142	0.169699	0.468012	0.340826	1.59682	[0.82; 3.11]
Disease_Binary	AF	LDB3	missense0.8	freq0.001	37	252	252	0.553339	0.155199	0.261823	1.16789	[0.7; 1.95]
Disease_Binary	AF	LDB3	missense0.8	freq1e-05	29	56	56	0.948942	0.0350655	0.547596	1.03569	[0.35; 3.03]
Disease_Binary	AF	LDB3	PTV	freq0.001	44	191	180	0.777597	0.0800238	0.283318	1.08331	[0.62; 1.89]
Disease_Binary	AF	LDB3	PTV	freq1e-05	36	66	55	0.338805	-0.372933	0.389881	0.688711	[0.32; 1.48]
Disease_Binary	AF	LDB3	PTV_&_missense0	freq0.001	525	7682	7545	0.241106	-0.0558259	0.0476238	0.945704	[0.86; 1.04]
Disease_Binary	AF	LDB3	PTV_&_missense0	freq1e-05	313	615	602	0.256397	-0.186251	0.164105	0.830066	[0.6; 1.14]
Disease_Binary	AF	LDB3	PTV_&_missense0.2	freq0.001	380	4811	4713	0.34039	-0.0573838	0.0601889	0.944232	[0.84; 1.06]
Disease_Binary	AF	LDB3	PTV_&_missense0.2	freq1e-05	237	458	446	0.254553	-0.214118	0.187928	0.807253	[0.56; 1.17]
Disease_Binary	AF	LDB3	PTV_&_missense0.4	freq0.001	260	2303	2221	0.58127	-0.0468851	0.0850089	0.954197	[0.81; 1.13]
Disease_Binary	AF	LDB3	PTV_&_missense0.4	freq1e-05	172	333	321	0.674565	-0.0894961	0.213141	0.914392	[0.6; 1.39]
Disease_Binary	AF	LDB3	PTV_&_missense0.6	freq0.001	170	1071	1060	0.703337	0.0485173	0.127402	1.04971	[0.82; 1.35]
Disease_Binary	AF	LDB3	PTV_&_missense0.6	freq1e-05	116	208	197	0.685977	0.103757	0.25662	1.10933	[0.67; 1.83]
Disease_Binary	AF	LDB3	PTV_&_missense0.8	freq0.001	81	443	432	0.530563	0.120614	0.192322	1.12819	[0.77; 1.64]
Disease_Binary	AF	LDB3	PTV_&_missense0.8	freq1e-05	65	122	111	0.458029	-0.235703	0.317617	0.790016	[0.42; 1.47]
Disease_Binary	DCM	LDB3	missense0	freq0.001	477	7257	7139	0.835486	0.0529016	0.254737	1.05433	[0.64; 1.74]
Disease_Binary	DCM	LDB3	missense0	freq1e-05	271	518	517	0.290424	-1.00116	0.946997	0.367454	[0.06; 2.35]
Disease_Binary	DCM	LDB3	missense0.2	freq0.001	332	4470	4388	0.544134	0.198192	0.32674	1.2192	[0.64; 2.31]
Disease_Binary	DCM	LDB3	missense0.2	freq1e-05	196	370	370	0.375143	-1.00636	1.13472	0.365546	[0.04; 3.38]
Disease_Binary	DCM	LDB3	missense0.4	freq0.001	212	2043	1976	0.404367	0.393385	0.471771	1.48199	[0.59; 3.74]
Disease_Binary	DCM	LDB3	missense0.4	freq1e-05	131	246	246	0.469462	-1.00614	1.39094	0.365627	[0.02; 5.59]
Disease_Binary	DCM	LDB3	missense0.6	freq0.001	122	848	848	0.089224	1.28708	0.757324	3.62218	[0.82; 15.98]
Disease_Binary	DCM	LDB3	missense0.6	freq1e-05	76	133	133	0.589034	-1.00576	1.86171	0.365766	[0.01; 14.06]
Disease_Binary	DCM	LDB3	missense0.8	freq0.001	35	240	240	0.0432977	1.61704	0.636369	5.03817	[1.45; 17.54]
Disease_Binary	DCM	LDB3	missense0.8	freq1e-05	27	52	52	0.751346	-1.00494	3.17149	0.366067	[0; 183.31]
Disease_Binary	DCM	LDB3	PTV	freq0.001	44	184	175	0.582555	-0.834515	1.51825	0.434085	[0.02; 8.51]
Disease_Binary	DCM	LDB3	PTV	freq1e-05	36	63	54	0.767788	-0.648613	2.19668	0.522771	[0.01; 38.74]
Disease_Binary	DCM	LDB3	PTV_&_missense0	freq0.001	521	7441	7310	0.909378	0.0285868	0.251152	1.029	[0.63; 1.68]
Disease_Binary	DCM	LDB3	PTV_&_missense0	freq1e-05	307	581	570	0.278196	-0.940118	0.866963	0.390582	[0.07; 2.14]
Disease_Binary	DCM	LDB3	PTV_&_missense0.2	freq0.001	376	4654	4560	0.633222	0.152379	0.319321	1.1646	[0.62; 2.18]
Disease_Binary	DCM	LDB3	PTV_&_missense0.2	freq1e-05	232	433	423	0.357765	-0.923276	1.00396	0.397216	[0.06; 2.84]
Disease_Binary	DCM	LDB3	PTV_&_missense0.4	freq0.001	256	2227	2148	0.527042	0.284672	0.450055	1.32933	[0.55; 3.21]
Disease_Binary	DCM	LDB3	PTV_&_missense0.4	freq1e-05	167	309	299	0.444433	-0.893569	1.16848	0.409193	[0.04; 4.04]
Disease_Binary	DCM	LDB3	PTV_&_missense0.6	freq0.001	166	1032	1023	0.202004	0.864918	0.677908	2.37481	[0.63; 8.97]
Disease_Binary	DCM	LDB3	PTV_&_missense0.6	freq1e-05	112	196	187	0.546449	-0.85661	1.42037	0.424599	[0.03; 6.87]
Disease_Binary	DCM	LDB3	PTV_&_missense0.8	freq0.001	79	424	415	0.243594	1.20356	1.03217	3.33196	[0.44; 25.19]
Disease_Binary	DCM	LDB3	PTV_&_missense0.8	freq1e-05	63	115	106	0.672169	-0.764209	1.80591	0.465702	[0.01; 16.04]
Disease_Binary	HCM	LDB3	missense0	freq0.001	481	7491	7369	0.674675	0.140763	0.335356	1.15115	[0.6; 2.22]
Disease_Binary	HCM	LDB3	missense0	freq1e-05	277	549	548	0.135635	1.74842	1.17167	5.74551	[0.58; 57.1]
Disease_Binary	HCM	LDB3	missense0.2	freq0.001	336	4620	4536	0.907862	-0.0498507	0.430728	0.951371	[0.41; 2.21]
Disease_Binary	HCM	LDB3	missense0.2	freq1e-05	201	392	392	0.488684	0.97387	1.40651	2.64817	[0.17; 41.7]
Disease_Binary	HCM	LDB3	missense0.4	freq0.001	216	2112	2044	0.791905	-0.165081	0.625692	0.847825	[0.25; 2.89]
Disease_Binary	HCM	LDB3	missense0.4	freq1e-05	136	267	267	0.258073	1.94085	1.71611	6.96467	[0.24; 201.23]
Disease_Binary	HCM	LDB3	missense0.6	freq0.001	126	880	880	0.989395	-0.0132343	0.995686	0.986853	[0.14; 6.95]
Disease_Binary	HCM	LDB3	missense0.6	freq1e-05	80	142	142	0.670853	-1.00331	2.36084	0.366666	[0; 37.49]
Disease_Binary	HCM	LDB3	missense0.8	freq0.001	37	252	252	0.595601	-1.00299	1.88981	0.366781	[0.01; 14.9]
Disease_Binary	HCM	LDB3	missense0.8	freq1e-05	29	56	56	0.802889	-1.00262	4.01677	0.366916	[0; 963.18]
Disease_Binary	HCM	LDB3	PTV	freq0.001	44	191	180	0.683143	-0.848062	2.07768	0.428244	[0.01; 25.13]
Disease_Binary	HCM	LDB3	PTV	freq1e-05	36	66	55	0.826065	-0.670017	3.04898	0.5117	[0; 201.54]
Disease_Binary	HCM	LDB3	PTV_&_missense0	freq0.001	525	7682	7545	0.72689	0.115609	0.331006	1.12256	[0.59; 2.15]
Disease_Binary	HCM	LDB3	PTV_&_missense0	freq1e-05	313	615	602	0.189851	1.43048	1.09112	4.18071	[0.49; 35.48]
Disease_Binary	HCM	LDB3	PTV_&_missense0.2	freq0.001	380	4811	4713	0.844504	-0.0827017	0.421655	0.920626	[0.4; 2.1]
Disease_Binary	HCM	LDB3	PTV_&_missense0.2	freq1e-05	237	458	446	0.592693	0.680982	1.27301	1.97582	[0.16; 23.95]
Disease_Binary	HCM	LDB3	PTV_&_missense0.4	freq0.001	260	2303	2221	0.711381	-0.221477	0.598581	0.801335	[0.25; 2.59]
Disease_Binary	HCM	LDB3	PTV_&_missense0.4	freq1e-05	172	333	321	0.382207	1.30095	1.48878	3.67279	[0.2; 67.96]
Disease_Binary	HCM	LDB3	PTV_&_missense0.6	freq0.001	170	1071	1060	0.850527	-0.169259	0.898183	0.84429	[0.15; 4.91]
Disease_Binary	HCM	LDB3	PTV_&_missense0.6	freq1e-05	116	208	197	0.637927	-0.878531	1.86683	0.415392	[0.01; 16.13]
Disease_Binary	HCM	LDB3	PTV_&_missense0.8	freq0.001	81	443	432	0.504512	-0.933231	1.39829	0.393281	[0.03; 6.09]
Disease_Binary	HCM	LDB3	PTV_&_missense0.8	freq1e-05	65	122	111	0.744447	-0.791687	2.42871	0.45308	[0; 52.91]
Disease_Binary	HF	LDB3	missense0	freq0.001	481	7488	7366	0.976526	-0.0019915	0.0676824	0.99801	[0.87; 1.14]
Disease_Binary	HF	LDB3	missense0	freq1e-05	277	548	547	0.488723	-0.173772	0.250991	0.840489	[0.51; 1.37]
Disease_Binary	HF	LDB3	missense0.2	freq0.001	336	4619	4535	0.221251	-0.10579	0.0864861	0.899613	[0.76; 1.07]
Disease_Binary	HF	LDB3	missense0.2	freq1e-05	201	391	391	0.97876	0.00796436	0.299146	1.008	[0.56; 1.81]
Disease_Binary	HF	LDB3	missense0.4	freq0.001	216	2111	2043	0.75875	-0.0386147	0.12573	0.962121	[0.75; 1.23]
Disease_Binary	HF	LDB3	missense0.4	freq1e-05	136	266	266	0.562988	0.20655	0.3571	1.22943	[0.61; 2.48]
Disease_Binary	HF	LDB3	missense0.6	freq0.001	126	880	880	0.409428	0.164217	0.199074	1.17847	[0.8; 1.74]
Disease_Binary	HF	LDB3	missense0.6	freq1e-05	80	142	142	0.930945	0.040888	0.471841	1.04174	[0.41; 2.63]
Disease_Binary	HF	LDB3	missense0.8	freq0.001	37	252	252	0.661285	0.16184	0.369378	1.17567	[0.57; 2.42]
Disease_Binary	HF	LDB3	missense0.8	freq1e-05	29	56	56	0.904075	0.0919409	0.762897	1.0963	[0.25; 4.89]
Disease_Binary	HF	LDB3	PTV	freq0.001	44	191	180	0.718812	0.145856	0.405103	1.15703	[0.52; 2.56]
Disease_Binary	HF	LDB3	PTV	freq1e-05	36	66	55	0.602496	0.291003	0.558745	1.33777	[0.45; 4]
Disease_Binary	HF	LDB3	PTV_&_missense0	freq0.001	525	7679	7542	0.975824	0.00202264	0.0667439	1.00202	[0.88; 1.14]
Disease_Binary	HF	LDB3	PTV_&_missense0	freq1e-05	313	614	601	0.676607	-0.0952574	0.228382	0.909139	[0.58; 1.42]
Disease_Binary	HF	LDB3	PTV_&_missense0.2	freq0.001	380	4810	4712	0.262354	-0.0947813	0.0845624	0.909572	[0.77; 1.07]
Disease_Binary	HF	LDB3	PTV_&_missense0.2	freq1e-05	237	457	445	0.788395	0.0705464	0.262845	1.07309	[0.64; 1.8]
Disease_Binary	HF	LDB3	PTV_&_missense0.4	freq0.001	260	2302	2220	0.852095	-0.0223703	0.119983	0.977878	[0.77; 1.24]
Disease_Binary	HF	LDB3	PTV_&_missense0.4	freq1e-05	172	332	320	0.444583	0.22902	0.299577	1.25737	[0.7; 2.26]
Disease_Binary	HF	LDB3	PTV_&_missense0.6	freq0.001	170	1071	1060	0.368443	0.160738	0.178718	1.17438	[0.83; 1.67]
Disease_Binary	HF	LDB3	PTV_&_missense0.6	freq1e-05	116	208	197	0.687493	0.145024	0.360522	1.15607	[0.57; 2.34]
Disease_Binary	HF	LDB3	PTV_&_missense0.8	freq0.001	81	443	432	0.571086	0.15464	0.272998	1.16724	[0.68; 1.99]
Disease_Binary	HF	LDB3	PTV_&_missense0.8	freq1e-05	65	122	111	0.62314	0.221523	0.450795	1.24798	[0.52; 3.02]
Disease_Binary	SVT	LDB3	missense0	freq0.001	481	7491	7369	0.284819	0.119803	0.112012	1.12727	[0.91; 1.4]
Disease_Binary	SVT	LDB3	missense0	freq1e-05	277	549	548	0.330522	0.409881	0.421228	1.50664	[0.66; 3.44]
Disease_Binary	SVT	LDB3	missense0.2	freq0.001	336	4620	4536	0.847757	0.0273438	0.14243	1.02772	[0.78; 1.36]
Disease_Binary	SVT	LDB3	missense0.2	freq1e-05	201	392	392	0.329452	0.487905	0.500303	1.6289	[0.61; 4.34]
Disease_Binary	SVT	LDB3	missense0.4	freq0.001	216	2112	2044	0.503515	-0.13863	0.20723	0.87055	[0.58; 1.31]
Disease_Binary	SVT	LDB3	missense0.4	freq1e-05	136	267	267	0.472593	0.431821	0.6012	1.54006	[0.47; 5]
Disease_Binary	SVT	LDB3	missense0.6	freq0.001	126	880	880	0.809796	0.079637	0.330871	1.08289	[0.57; 2.07]
Disease_Binary	SVT	LDB3	missense0.6	freq1e-05	80	142	142	0.241636	0.946622	0.808452	2.57699	[0.53; 12.57]
Disease_Binary	SVT	LDB3	missense0.8	freq0.001	37	252	252	0.157841	0.866091	0.613218	2.3776	[0.71; 7.91]
Disease_Binary	SVT	LDB3	missense0.8	freq1e-05	29	56	56	0.0103293	1.79032	0.555062	5.99136	[2.02; 17.78]
Disease_Binary	SVT	LDB3	PTV	freq0.001	44	191	180	0.492275	0.449784	0.654999	1.56797	[0.43; 5.66]
Disease_Binary	SVT	LDB3	PTV	freq1e-05	36	66	55	0.793887	0.247094	0.945753	1.2803	[0.2; 8.17]
Disease_Binary	SVT	LDB3	PTV_&_missense0	freq0.001	525	7682	7545	0.24207	0.12914	0.110393	1.13785	[0.92; 1.41]
Disease_Binary	SVT	LDB3	PTV_&_missense0	freq1e-05	313	615	602	0.320543	0.38152	0.384077	1.46451	[0.69; 3.11]
Disease_Binary	SVT	LDB3	PTV_&_missense0.2	freq0.001	380	4811	4713	0.738809	0.0463951	0.139145	1.04749	[0.8; 1.38]
Disease_Binary	SVT	LDB3	PTV_&_missense0.2	freq1e-05	237	458	446	0.326221	0.433088	0.441137	1.54201	[0.65; 3.66]
Disease_Binary	SVT	LDB3	PTV_&_missense0.4	freq0.001	260	2303	2221	0.666982	-0.0849418	0.197404	0.918566	[0.62; 1.35]
Disease_Binary	SVT	LDB3	PTV_&_missense0.4	freq1e-05	172	333	321	0.456969	0.376151	0.505683	1.45667	[0.54; 3.92]
Disease_Binary	SVT	LDB3	PTV_&_missense0.6	freq0.001	170	1071	1060	0.599845	0.154986	0.295424	1.16764	[0.65; 2.08]
Disease_Binary	SVT	LDB3	PTV_&_missense0.6	freq1e-05	116	208	197	0.289193	0.651389	0.614579	1.9182	[0.58; 6.4]
Disease_Binary	SVT	LDB3	PTV_&_missense0.8	freq0.001	81	443	432	0.133438	0.671931	0.447751	1.95801	[0.81; 4.71]
Disease_Binary	SVT	LDB3	PTV_&_missense0.8	freq1e-05	65	122	111	0.0458269	1.35417	0.482741	3.87354	[1.5; 9.98]
Disease_Binary	VT	LDB3	missense0	freq0.001	481	7491	7369	0.994354	0.00114382	0.161645	1.00114	[0.73; 1.37]
Disease_Binary	VT	LDB3	missense0	freq1e-05	277	549	548	0.621122	-0.29394	0.594706	0.745321	[0.23; 2.39]
Disease_Binary	VT	LDB3	missense0.2	freq0.001	336	4620	4536	0.671665	0.0877544	0.207034	1.09172	[0.73; 1.64]
Disease_Binary	VT	LDB3	missense0.2	freq1e-05	201	392	392	0.995271	0.00422231	0.712455	1.00423	[0.25; 4.06]
Disease_Binary	VT	LDB3	missense0.4	freq0.001	216	2112	2044	0.0511051	0.587056	0.300963	1.79869	[1; 3.24]
Disease_Binary	VT	LDB3	missense0.4	freq1e-05	136	267	267	0.593178	0.457828	0.856978	1.58064	[0.29; 8.48]
Disease_Binary	VT	LDB3	missense0.6	freq0.001	126	880	880	0.227757	0.574158	0.476022	1.77563	[0.7; 4.51]
Disease_Binary	VT	LDB3	missense0.6	freq1e-05	80	142	142	0.810398	0.271767	1.13277	1.31228	[0.14; 12.09]
Disease_Binary	VT	LDB3	missense0.8	freq0.001	37	252	252	0.0228744	1.26179	0.478562	3.53174	[1.38; 9.02]
Disease_Binary	VT	LDB3	missense0.8	freq1e-05	29	56	56	0.194288	2.39587	1.84582	10.9777	[0.29; 408.98]
Disease_Binary	VT	LDB3	PTV	freq0.001	44	191	180	0.887873	0.140575	0.997016	1.15094	[0.16; 8.12]
Disease_Binary	VT	LDB3	PTV	freq1e-05	36	66	55	0.653762	-0.664711	1.48194	0.514422	[0.03; 9.39]
Disease_Binary	VT	LDB3	PTV_&_missense0	freq0.001	525	7682	7545	0.976432	0.00471261	0.159521	1.00472	[0.73; 1.37]
Disease_Binary	VT	LDB3	PTV_&_missense0	freq1e-05	313	615	602	0.532654	-0.343389	0.550338	0.709362	[0.24; 2.09]
Disease_Binary	VT	LDB3	PTV_&_missense0.2	freq0.001	380	4811	4713	0.657349	0.089897	0.202664	1.09406	[0.74; 1.63]
Disease_Binary	VT	LDB3	PTV_&_missense0.2	freq1e-05	237	458	446	0.850669	-0.120411	0.639585	0.886556	[0.25; 3.11]
Disease_Binary	VT	LDB3	PTV_&_missense0.4	freq0.001	260	2303	2221	0.056586	0.548836	0.287877	1.73124	[0.98; 3.04]
Disease_Binary	VT	LDB3	PTV_&_missense0.4	freq1e-05	172	333	321	0.812906	0.174658	0.737955	1.19084	[0.28; 5.06]
Disease_Binary	VT	LDB3	PTV_&_missense0.6	freq0.001	170	1071	1060	0.250323	0.493974	0.429705	1.63882	[0.71; 3.8]
Disease_Binary	VT	LDB3	PTV_&_missense0.6	freq1e-05	116	208	197	0.934808	-0.0736206	0.900043	0.929024	[0.16; 5.42]
Disease_Binary	VT	LDB3	PTV_&_missense0.8	freq0.001	81	443	432	0.0604309	1.24058	0.660712	3.45761	[0.95; 12.62]
Disease_Binary	VT	LDB3	PTV_&_missense0.8	freq1e-05	65	122	111	0.643452	0.534922	1.15564	1.70731	[0.18; 16.44]
Disease_Binary	AF	LEMD2	missense0	freq0.001	299	1693	1689	0.710432	-0.0378988	0.102077	0.96281	[0.79; 1.18]
Disease_Binary	AF	LEMD2	missense0	freq1e-05	214	430	427	0.0922863	-0.348156	0.20681	0.705989	[0.47; 1.06]
Disease_Binary	AF	LEMD2	missense0.2	freq0.001	188	961	961	0.572111	-0.0758954	0.134341	0.926913	[0.71; 1.21]
Disease_Binary	AF	LEMD2	missense0.2	freq1e-05	129	248	248	0.228202	-0.315626	0.261929	0.729332	[0.44; 1.22]
Disease_Binary	AF	LEMD2	missense0.4	freq0.001	97	418	418	0.484115	0.140088	0.200212	1.15038	[0.78; 1.7]
Disease_Binary	AF	LEMD2	missense0.4	freq1e-05	71	147	147	0.17545	-0.455185	0.335955	0.634331	[0.33; 1.23]
Disease_Binary	AF	LEMD2	missense0.6	freq0.001	32	122	122	0.516709	0.240851	0.371439	1.27233	[0.61; 2.63]
Disease_Binary	AF	LEMD2	missense0.6	freq1e-05	21	36	36	0.431609	-0.580347	0.737941	0.559704	[0.13; 2.38]
Disease_Binary	AF	LEMD2	PTV	freq0.001	35	68	68	0.400274	-0.411946	0.489752	0.66236	[0.25; 1.73]
Disease_Binary	AF	LEMD2	PTV	freq1e-05	33	64	64	0.462776	-0.369045	0.502593	0.691394	[0.26; 1.85]
Disease_Binary	AF	LEMD2	PTV_&_missense0	freq0.001	334	1761	1757	0.59253	-0.0534878	0.0999448	0.947918	[0.78; 1.15]
Disease_Binary	AF	LEMD2	PTV_&_missense0	freq1e-05	247	494	491	0.0662923	-0.351263	0.191274	0.703798	[0.48; 1.02]
Disease_Binary	AF	LEMD2	PTV_&_missense0.2	freq0.001	223	1029	1029	0.442817	-0.0994419	0.129575	0.905343	[0.7; 1.17]
Disease_Binary	AF	LEMD2	PTV_&_missense0.2	freq1e-05	162	312	312	0.1591	-0.327108	0.232304	0.721006	[0.46; 1.14]
Disease_Binary	AF	LEMD2	PTV_&_missense0.4	freq0.001	132	486	486	0.741834	0.061059	0.18535	1.06296	[0.74; 1.53]
Disease_Binary	AF	LEMD2	PTV_&_missense0.4	freq1e-05	104	211	211	0.124878	-0.428662	0.279328	0.65138	[0.38; 1.13]
Disease_Binary	AF	LEMD2	PTV_&_missense0.6	freq0.001	67	190	190	0.993329	0.00247459	0.295982	1.00248	[0.56; 1.79]
Disease_Binary	AF	LEMD2	PTV_&_missense0.6	freq1e-05	54	100	100	0.293885	-0.436036	0.415416	0.646594	[0.29; 1.46]
Disease_Binary	AF	LEMD2	PTV_&_missense0.8	freq0.001	35	68	68	0.400274	-0.411946	0.489752	0.66236	[0.25; 1.73]
Disease_Binary	AF	LEMD2	PTV_&_missense0.8	freq1e-05	33	64	64	0.462776	-0.369045	0.502593	0.691394	[0.26; 1.85]
Disease_Binary	DCM	LEMD2	missense0	freq0.001	297	1648	1644	0.176482	-0.720301	0.532899	0.486606	[0.17; 1.38]
Disease_Binary	DCM	LEMD2	missense0	freq1e-05	212	419	416	0.351289	-0.992069	1.06435	0.370809	[0.05; 2.99]
Disease_Binary	DCM	LEMD2	missense0.2	freq0.001	186	940	940	0.461682	-0.516042	0.701068	0.596878	[0.15; 2.36]
Disease_Binary	DCM	LEMD2	missense0.2	freq1e-05	126	233	233	0.470552	-1.00599	1.39414	0.365683	[0.02; 5.62]
Disease_Binary	DCM	LEMD2	missense0.4	freq0.001	96	409	409	0.332547	-1.00661	1.03882	0.365454	[0.05; 2.8]
Disease_Binary	DCM	LEMD2	missense0.4	freq1e-05	69	135	135	0.5782	-1.00588	1.80908	0.365724	[0.01; 12.68]
Disease_Binary	DCM	LEMD2	missense0.6	freq0.001	32	118	118	0.598324	-1.00574	1.90909	0.365775	[0.01; 15.43]
Disease_Binary	DCM	LEMD2	missense0.6	freq1e-05	21	36	36	0.777968	-1.00505	3.56442	0.366025	[0; 395.92]
Disease_Binary	DCM	LEMD2	PTV	freq0.001	34	67	67	0.704809	-1.0056	2.65444	0.365824	[0; 66.49]
Disease_Binary	DCM	LEMD2	PTV	freq1e-05	32	63	63	0.712211	-1.00559	2.72599	0.365829	[0; 76.51]
Disease_Binary	DCM	LEMD2	PTV_&_missense0	freq0.001	331	1715	1711	0.161515	-0.731567	0.52255	0.481154	[0.17; 1.34]
Disease_Binary	DCM	LEMD2	PTV_&_missense0	freq1e-05	244	482	479	0.316084	-0.994082	0.991567	0.370063	[0.05; 2.58]
Disease_Binary	DCM	LEMD2	PTV_&_missense0.2	freq0.001	220	1007	1007	0.418783	-0.548126	0.677926	0.578032	[0.15; 2.18]
Disease_Binary	DCM	LEMD2	PTV_&_missense0.2	freq1e-05	158	296	296	0.417657	-1.00612	1.24137	0.365635	[0.03; 4.17]
Disease_Binary	DCM	LEMD2	PTV_&_missense0.4	freq0.001	130	476	476	0.298079	-1.00675	0.967511	0.365403	[0.05; 2.43]
Disease_Binary	DCM	LEMD2	PTV_&_missense0.4	freq1e-05	101	198	198	0.504568	-1.00598	1.50749	0.365687	[0.02; 7.02]
Disease_Binary	DCM	LEMD2	PTV_&_missense0.6	freq0.001	66	185	185	0.516369	-1.0059	1.55004	0.365714	[0.02; 7.63]
Disease_Binary	DCM	LEMD2	PTV_&_missense0.6	freq1e-05	53	99	99	0.642409	-1.00549	2.16544	0.365866	[0.01; 25.5]
Disease_Binary	DCM	LEMD2	PTV_&_missense0.8	freq0.001	34	67	67	0.704809	-1.0056	2.65444	0.365824	[0; 66.49]
Disease_Binary	DCM	LEMD2	PTV_&_missense0.8	freq1e-05	32	63	63	0.712211	-1.00559	2.72599	0.365829	[0; 76.51]
Disease_Binary	HCM	LEMD2	missense0	freq0.001	299	1693	1689	0.463759	-0.512519	0.699521	0.598985	[0.15; 2.36]
Disease_Binary	HCM	LEMD2	missense0	freq1e-05	214	430	427	0.450577	-0.989969	1.31217	0.371588	[0.03; 4.86]
Disease_Binary	HCM	LEMD2	missense0.2	freq0.001	188	961	961	0.277666	-1.00537	0.92612	0.365907	[0.06; 2.25]
Disease_Binary	HCM	LEMD2	missense0.2	freq1e-05	129	248	248	0.56489	-1.00425	1.74472	0.36632	[0.01; 11.19]
Disease_Binary	HCM	LEMD2	missense0.4	freq0.001	97	418	418	0.469573	-1.00406	1.38841	0.366387	[0.02; 5.57]
Disease_Binary	HCM	LEMD2	missense0.4	freq1e-05	71	147	147	0.658479	-1.00378	2.27091	0.366493	[0; 31.41]
Disease_Binary	HCM	LEMD2	missense0.6	freq0.001	32	122	122	0.69431	-1.00339	2.55307	0.366636	[0; 54.63]
Disease_Binary	HCM	LEMD2	missense0.6	freq1e-05	21	36	36	0.822257	-1.00345	4.46688	0.366611	[0; 2325.34]
Disease_Binary	HCM	LEMD2	PTV	freq0.001	35	68	68	0.784403	-1.00183	3.66185	0.367207	[0; 480.78]
Disease_Binary	HCM	LEMD2	PTV	freq1e-05	33	64	64	0.789802	-1.00189	3.75848	0.367184	[0; 580.98]
Disease_Binary	HCM	LEMD2	PTV_&_missense0	freq0.001	334	1761	1757	0.440651	-0.529886	0.687187	0.588672	[0.15; 2.26]
Disease_Binary	HCM	LEMD2	PTV_&_missense0	freq1e-05	247	494	491	0.423576	-0.991453	1.23896	0.371037	[0.03; 4.21]
Disease_Binary	HCM	LEMD2	PTV_&_missense0.2	freq0.001	223	1029	1029	0.262856	-1.00542	0.897967	0.36589	[0.06; 2.13]
Disease_Binary	HCM	LEMD2	PTV_&_missense0.2	freq1e-05	162	312	312	0.525831	-1.00402	1.58267	0.366403	[0.02; 8.15]
Disease_Binary	HCM	LEMD2	PTV_&_missense0.4	freq0.001	132	486	486	0.439351	-1.00403	1.29839	0.3664	[0.03; 4.67]
Disease_Binary	HCM	LEMD2	PTV_&_missense0.4	freq1e-05	104	211	211	0.605702	-1.00344	1.94384	0.366615	[0.01; 16.55]
Disease_Binary	HCM	LEMD2	PTV_&_missense0.6	freq0.001	67	190	190	0.632005	-1.00307	2.0945	0.366752	[0.01; 22.25]
Disease_Binary	HCM	LEMD2	PTV_&_missense0.6	freq1e-05	54	100	100	0.727377	-1.00263	2.87601	0.366914	[0; 102.96]
Disease_Binary	HCM	LEMD2	PTV_&_missense0.8	freq0.001	35	68	68	0.784403	-1.00183	3.66185	0.367207	[0; 480.78]
Disease_Binary	HCM	LEMD2	PTV_&_missense0.8	freq1e-05	33	64	64	0.789802	-1.00189	3.75848	0.367184	[0; 580.98]
Disease_Binary	HF	LEMD2	missense0	freq0.001	299	1692	1688	0.625393	0.0699621	0.1433	1.07247	[0.81; 1.42]
Disease_Binary	HF	LEMD2	missense0	freq1e-05	214	430	427	0.416082	-0.232521	0.28592	0.792533	[0.45; 1.39]
Disease_Binary	HF	LEMD2	missense0.2	freq0.001	188	961	961	0.68849	0.0756615	0.188727	1.0786	[0.75; 1.56]
Disease_Binary	HF	LEMD2	missense0.2	freq1e-05	129	248	248	0.769168	0.105872	0.360766	1.11168	[0.55; 2.25]
Disease_Binary	HF	LEMD2	missense0.4	freq0.001	97	418	418	0.508995	0.184621	0.279558	1.20276	[0.7; 2.08]
Disease_Binary	HF	LEMD2	missense0.4	freq1e-05	71	147	147	0.636472	0.218485	0.462268	1.24419	[0.5; 3.08]
Disease_Binary	HF	LEMD2	missense0.6	freq0.001	32	122	122	0.27938	0.563083	0.520548	1.75608	[0.63; 4.87]
Disease_Binary	HF	LEMD2	missense0.6	freq1e-05	21	36	36	0.905677	-0.115483	0.97459	0.890936	[0.13; 6.02]
Disease_Binary	HF	LEMD2	PTV	freq0.001	35	68	68	0.918205	-0.0720533	0.701627	0.930481	[0.24; 3.68]
Disease_Binary	HF	LEMD2	PTV	freq1e-05	33	64	64	0.975904	-0.021717	0.71901	0.978517	[0.24; 4]
Disease_Binary	HF	LEMD2	PTV_&_missense0	freq0.001	334	1760	1756	0.64705	0.0642943	0.140422	1.06641	[0.81; 1.4]
Disease_Binary	HF	LEMD2	PTV_&_missense0	freq1e-05	247	494	491	0.443125	-0.203783	0.265714	0.81564	[0.48; 1.37]
Disease_Binary	HF	LEMD2	PTV_&_missense0.2	freq0.001	223	1029	1029	0.718458	0.0657138	0.182275	1.06792	[0.75; 1.53]
Disease_Binary	HF	LEMD2	PTV_&_missense0.2	freq1e-05	162	312	312	0.803532	0.0802276	0.322486	1.08353	[0.58; 2.04]
Disease_Binary	HF	LEMD2	PTV_&_missense0.4	freq0.001	132	486	486	0.564913	0.149494	0.259736	1.16125	[0.7; 1.93]
Disease_Binary	HF	LEMD2	PTV_&_missense0.4	freq1e-05	104	211	211	0.70301	0.148262	0.388873	1.15982	[0.54; 2.49]
Disease_Binary	HF	LEMD2	PTV_&_missense0.6	freq0.001	67	190	190	0.419311	0.337661	0.418095	1.40167	[0.62; 3.18]
Disease_Binary	HF	LEMD2	PTV_&_missense0.6	freq1e-05	54	100	100	0.924588	-0.0547691	0.578613	0.946704	[0.3; 2.94]
Disease_Binary	HF	LEMD2	PTV_&_missense0.8	freq0.001	35	68	68	0.918205	-0.0720533	0.701627	0.930481	[0.24; 3.68]
Disease_Binary	HF	LEMD2	PTV_&_missense0.8	freq1e-05	33	64	64	0.975904	-0.021717	0.71901	0.978517	[0.24; 4]
Disease_Binary	SVT	LEMD2	missense0	freq0.001	299	1693	1689	0.827724	-0.0516982	0.23756	0.949615	[0.6; 1.51]
Disease_Binary	SVT	LEMD2	missense0	freq1e-05	214	430	427	0.793937	0.123667	0.473454	1.13164	[0.45; 2.86]
Disease_Binary	SVT	LEMD2	missense0.2	freq0.001	188	961	961	0.479944	-0.222394	0.31483	0.8006	[0.43; 1.48]
Disease_Binary	SVT	LEMD2	missense0.2	freq1e-05	129	248	248	0.855712	0.111368	0.61247	1.11781	[0.34; 3.71]
Disease_Binary	SVT	LEMD2	missense0.4	freq0.001	97	418	418	0.812633	0.11252	0.474709	1.1191	[0.44; 2.84]
Disease_Binary	SVT	LEMD2	missense0.4	freq1e-05	71	147	147	0.773296	0.2269	0.787666	1.2547	[0.27; 5.88]
Disease_Binary	SVT	LEMD2	missense0.6	freq0.001	32	122	122	0.545063	0.531992	0.879073	1.70232	[0.3; 9.54]
Disease_Binary	SVT	LEMD2	missense0.6	freq1e-05	21	36	36	0.541902	-1.01301	1.66084	0.363125	[0.01; 9.41]
Disease_Binary	SVT	LEMD2	PTV	freq0.001	35	68	68	0.153357	1.64663	1.15328	5.18945	[0.54; 49.75]
Disease_Binary	SVT	LEMD2	PTV	freq1e-05	33	64	64	0.1309	1.78769	1.18346	5.97565	[0.59; 60.78]
Disease_Binary	SVT	LEMD2	PTV_&_missense0	freq0.001	334	1761	1757	0.94028	0.0174342	0.23271	1.01759	[0.64; 1.61]
Disease_Binary	SVT	LEMD2	PTV_&_missense0	freq1e-05	247	494	491	0.421577	0.353329	0.439634	1.4238	[0.6; 3.37]
Disease_Binary	SVT	LEMD2	PTV_&_missense0.2	freq0.001	223	1029	1029	0.759985	-0.092799	0.303761	0.911377	[0.5; 1.65]
Disease_Binary	SVT	LEMD2	PTV_&_missense0.2	freq1e-05	162	312	312	0.392069	0.465599	0.544005	1.59297	[0.55; 4.63]
Disease_Binary	SVT	LEMD2	PTV_&_missense0.4	freq0.001	132	486	486	0.445616	0.334871	0.439034	1.39776	[0.59; 3.3]
Disease_Binary	SVT	LEMD2	PTV_&_missense0.4	freq1e-05	104	211	211	0.281543	0.706182	0.655778	2.02624	[0.56; 7.33]
Disease_Binary	SVT	LEMD2	PTV_&_missense0.6	freq0.001	67	190	190	0.177994	0.941794	0.6992	2.56458	[0.65; 10.1]
Disease_Binary	SVT	LEMD2	PTV_&_missense0.6	freq1e-05	54	100	100	0.38088	0.844596	0.963848	2.32704	[0.35; 15.39]
Disease_Binary	SVT	LEMD2	PTV_&_missense0.8	freq0.001	35	68	68	0.153357	1.64663	1.15328	5.18945	[0.54; 49.75]
Disease_Binary	SVT	LEMD2	PTV_&_missense0.8	freq1e-05	33	64	64	0.1309	1.78769	1.18346	5.97565	[0.59; 60.78]
Disease_Binary	VT	LEMD2	missense0	freq0.001	299	1693	1689	0.903941	0.0412636	0.341914	1.04213	[0.53; 2.04]
Disease_Binary	VT	LEMD2	missense0	freq1e-05	214	430	427	0.439111	-0.531138	0.686494	0.587936	[0.15; 2.26]
Disease_Binary	VT	LEMD2	missense0.2	freq0.001	188	961	961	0.382216	-0.396013	0.453197	0.672998	[0.28; 1.64]
Disease_Binary	VT	LEMD2	missense0.2	freq1e-05	129	248	248	0.250481	-1.01092	0.879685	0.363885	[0.06; 2.04]
Disease_Binary	VT	LEMD2	missense0.4	freq0.001	97	418	418	0.135082	-1.01106	0.676587	0.363832	[0.1; 1.37]
Disease_Binary	VT	LEMD2	missense0.4	freq1e-05	71	147	147	0.376859	-1.01025	1.14321	0.364128	[0.04; 3.42]
Disease_Binary	VT	LEMD2	missense0.6	freq0.001	32	122	122	0.408306	-1.01069	1.2223	0.363967	[0.03; 3.99]
Disease_Binary	VT	LEMD2	missense0.6	freq1e-05	21	36	36	0.67012	-1.01043	2.372	0.364061	[0; 38.04]
Disease_Binary	VT	LEMD2	PTV	freq0.001	35	68	68	0.549719	-1.01049	1.68927	0.364041	[0.01; 9.98]
Disease_Binary	VT	LEMD2	PTV	freq1e-05	33	64	64	0.559301	-1.01046	1.7306	0.364052	[0.01; 10.82]
Disease_Binary	VT	LEMD2	PTV_&_missense0	freq0.001	334	1761	1757	0.999695	-0.0001281	0.335168	0.999872	[0.52; 1.93]
Disease_Binary	VT	LEMD2	PTV_&_missense0	freq1e-05	247	494	491	0.350003	-0.596449	0.638198	0.550764	[0.16; 1.92]
Disease_Binary	VT	LEMD2	PTV_&_missense0.2	freq0.001	223	1029	1029	0.317736	-0.437396	0.437781	0.645716	[0.27; 1.52]
Disease_Binary	VT	LEMD2	PTV_&_missense0.2	freq1e-05	162	312	312	0.197348	-1.01104	0.784275	0.363839	[0.08; 1.69]
Disease_Binary	VT	LEMD2	PTV_&_missense0.4	freq0.001	132	486	486	0.107431	-1.01125	0.628164	0.363765	[0.11; 1.25]
Disease_Binary	VT	LEMD2	PTV_&_missense0.4	freq1e-05	104	211	211	0.28948	-1.01049	0.95396	0.364039	[0.06; 2.36]
Disease_Binary	VT	LEMD2	PTV_&_missense0.6	freq0.001	67	190	190	0.307412	-1.01083	0.990362	0.363916	[0.05; 2.54]
Disease_Binary	VT	LEMD2	PTV_&_missense0.6	freq1e-05	54	100	100	0.469812	-1.01053	1.3981	0.364027	[0.02; 5.64]
Disease_Binary	VT	LEMD2	PTV_&_missense0.8	freq0.001	35	68	68	0.549719	-1.01049	1.68927	0.364041	[0.01; 9.98]
Disease_Binary	VT	LEMD2	PTV_&_missense0.8	freq1e-05	33	64	64	0.559301	-1.01046	1.7306	0.364052	[0.01; 10.82]
Disease_Binary	AF	LMOD2	missense0	freq0.001	235	2534	2529	0.0236927	0.184895	0.0789833	1.20309	[1.03; 1.4]
Disease_Binary	AF	LMOD2	missense0	freq1e-05	144	264	263	0.570387	0.155703	0.274376	1.16848	[0.68; 2]
Disease_Binary	AF	LMOD2	missense0.2	freq0.001	180	2326	2321	0.0111113	0.212776	0.0811414	1.23711	[1.06; 1.45]
Disease_Binary	AF	LMOD2	missense0.2	freq1e-05	105	193	192	0.229164	0.381282	0.31707	1.46416	[0.79; 2.73]
Disease_Binary	AF	LMOD2	missense0.4	freq0.001	122	1527	1526	0.055319	0.207457	0.108256	1.23055	[1; 1.52]
Disease_Binary	AF	LMOD2	missense0.4	freq1e-05	73	125	125	0.337748	0.371024	0.387039	1.44922	[0.68; 3.09]
Disease_Binary	AF	LMOD2	missense0.6	freq0.001	51	411	411	0.61156	0.106535	0.209777	1.11242	[0.74; 1.68]
Disease_Binary	AF	LMOD2	missense0.6	freq1e-05	28	52	52	0.395583	0.482052	0.567429	1.61939	[0.53; 4.92]
Disease_Binary	AF	LMOD2	PTV	freq0.001	25	167	167	0.00296271	0.755314	0.245362	2.12828	[1.32; 3.44]
Disease_Binary	AF	LMOD2	PTV	freq1e-05	19	29	29	0.0159199	1.29411	0.500395	3.64773	[1.37; 9.73]
Disease_Binary	AF	LMOD2	PTV_&_missense0	freq0.001	260	2701	2695	0.00317342	0.2282	0.0752238	1.25634	[1.08; 1.46]
Disease_Binary	AF	LMOD2	PTV_&_missense0	freq1e-05	163	293	291	0.176889	0.348737	0.258248	1.41728	[0.85; 2.35]
Disease_Binary	AF	LMOD2	PTV_&_missense0.2	freq0.001	205	2493	2488	0.00121065	0.256078	0.0770869	1.29185	[1.11; 1.5]
Disease_Binary	AF	LMOD2	PTV_&_missense0.2	freq1e-05	124	222	221	0.0399377	0.518537	0.241335	1.67957	[1.05; 2.7]
Disease_Binary	AF	LMOD2	PTV_&_missense0.4	freq0.001	147	1694	1693	0.00551248	0.263636	0.0928645	1.30165	[1.09; 1.56]
Disease_Binary	AF	LMOD2	PTV_&_missense0.4	freq1e-05	92	154	154	0.0504387	0.678798	0.346994	1.97151	[1; 3.89]
Disease_Binary	AF	LMOD2	PTV_&_missense0.6	freq0.001	76	578	578	0.0379485	0.329805	0.154787	1.3907	[1.03; 1.88]
Disease_Binary	AF	LMOD2	PTV_&_missense0.6	freq1e-05	47	81	81	0.0302319	0.779255	0.344261	2.17985	[1.11; 4.28]
Disease_Binary	AF	LMOD2	PTV_&_missense0.8	freq0.001	27	180	180	0.00138412	0.78173	0.234419	2.18525	[1.38; 3.46]
Disease_Binary	AF	LMOD2	PTV_&_missense0.8	freq1e-05	19	29	29	0.0159199	1.29411	0.500395	3.64773	[1.37; 9.73]
Disease_Binary	DCM	LMOD2	missense0	freq0.001	229	2468	2463	0.961333	-0.0215356	0.444206	0.978695	[0.41; 2.34]
Disease_Binary	DCM	LMOD2	missense0	freq1e-05	139	255	254	0.465173	-1.00455	1.37542	0.366211	[0.02; 5.43]
Disease_Binary	DCM	LMOD2	missense0.2	freq0.001	175	2264	2259	0.891199	0.063297	0.462742	1.06534	[0.43; 2.64]
Disease_Binary	DCM	LMOD2	missense0.2	freq1e-05	101	186	185	0.535705	-1.00344	1.62022	0.366617	[0.02; 8.78]
Disease_Binary	DCM	LMOD2	missense0.4	freq0.001	118	1488	1487	0.955244	-0.0319744	0.569723	0.968531	[0.32; 2.96]
Disease_Binary	DCM	LMOD2	missense0.4	freq1e-05	70	121	121	0.612708	-1.00526	1.98585	0.36595	[0.01; 17.94]
Disease_Binary	DCM	LMOD2	missense0.6	freq0.001	51	401	401	0.855609	0.199815	1.09809	1.22118	[0.14; 10.51]
Disease_Binary	DCM	LMOD2	missense0.6	freq1e-05	28	51	51	0.741609	-1.00498	3.04795	0.366051	[0; 143.88]
Disease_Binary	DCM	LMOD2	PTV	freq0.001	25	162	162	0.00015288	2.6192	0.48103	13.7247	[5.35; 35.23]
Disease_Binary	DCM	LMOD2	PTV	freq1e-05	19	29	29	0.0187579	3.17437	0.846164	23.9119	[4.55; 125.57]
Disease_Binary	DCM	LMOD2	PTV_&_missense0	freq0.001	254	2630	2624	0.127832	0.654474	0.42981	1.92413	[0.83; 4.47]
Disease_Binary	DCM	LMOD2	PTV_&_missense0	freq1e-05	158	284	282	0.602999	0.672693	1.29341	1.95951	[0.16; 24.72]
Disease_Binary	DCM	LMOD2	PTV_&_missense0.2	freq0.001	200	2426	2421	0.0778781	0.787498	0.446647	2.19789	[0.92; 5.27]
Disease_Binary	DCM	LMOD2	PTV_&_missense0.2	freq1e-05	120	215	214	0.410147	1.23146	1.49515	3.42623	[0.18; 64.2]
Disease_Binary	DCM	LMOD2	PTV_&_missense0.4	freq0.001	143	1650	1649	0.0548413	1.03758	0.540368	2.82237	[0.98; 8.14]
Disease_Binary	DCM	LMOD2	PTV_&_missense0.4	freq1e-05	89	150	150	0.230561	2.11941	1.76778	8.32626	[0.26; 266.2]
Disease_Binary	DCM	LMOD2	PTV_&_missense0.6	freq0.001	76	563	563	0.00350006	1.55838	0.429419	4.75111	[2.05; 11.02]
Disease_Binary	DCM	LMOD2	PTV_&_missense0.6	freq1e-05	47	80	80	0.0480262	2.1667	0.825736	8.72941	[1.73; 44.04]
Disease_Binary	DCM	LMOD2	PTV_&_missense0.8	freq0.001	27	174	174	0.00020195	2.54667	0.48036	12.7645	[4.98; 32.73]
Disease_Binary	DCM	LMOD2	PTV_&_missense0.8	freq1e-05	19	29	29	0.0187579	3.17437	0.846164	23.9119	[4.55; 125.57]
Disease_Binary	HCM	LMOD2	missense0	freq0.001	235	2534	2529	0.676714	0.231626	0.555523	1.26065	[0.42; 3.75]
Disease_Binary	HCM	LMOD2	missense0	freq1e-05	144	264	263	0.546085	-1.00215	1.66019	0.367088	[0.01; 9.5]
Disease_Binary	HCM	LMOD2	missense0.2	freq0.001	180	2326	2321	0.552176	0.344915	0.580174	1.41187	[0.45; 4.4]
Disease_Binary	HCM	LMOD2	missense0.2	freq1e-05	105	193	192	0.618725	-0.999896	2.0092	0.367918	[0.01; 18.88]
Disease_Binary	HCM	LMOD2	missense0.4	freq0.001	122	1527	1526	0.938068	0.0565966	0.728418	1.05823	[0.25; 4.41]
Disease_Binary	HCM	LMOD2	missense0.4	freq1e-05	73	125	125	0.686175	-1.00317	2.48279	0.366714	[0; 47.61]
Disease_Binary	HCM	LMOD2	missense0.6	freq0.001	51	411	411	0.484318	-1.00364	1.43505	0.366542	[0.02; 6.1]
Disease_Binary	HCM	LMOD2	missense0.6	freq1e-05	28	52	52	0.802584	-1.00261	4.01039	0.36692	[0; 951.22]
Disease_Binary	HCM	LMOD2	PTV	freq0.001	25	167	167	0.664828	-1.00302	2.31507	0.366769	[0; 34.28]
Disease_Binary	HCM	LMOD2	PTV	freq1e-05	19	29	29	0.844185	-1.00451	5.11087	0.366225	[0; 8207.47]
Disease_Binary	HCM	LMOD2	PTV_&_missense0	freq0.001	260	2701	2695	0.760853	0.16442	0.540213	1.17871	[0.41; 3.4]
Disease_Binary	HCM	LMOD2	PTV_&_missense0	freq1e-05	163	293	291	0.52635	-0.998463	1.57589	0.368445	[0.02; 8.09]
Disease_Binary	HCM	LMOD2	PTV_&_missense0.2	freq0.001	205	2493	2488	0.637296	0.265412	0.562931	1.30397	[0.43; 3.93]
Disease_Binary	HCM	LMOD2	PTV_&_missense0.2	freq1e-05	124	222	221	0.592579	-1.00066	1.87004	0.367636	[0.01; 14.36]
Disease_Binary	HCM	LMOD2	PTV_&_missense0.4	freq0.001	147	1694	1693	0.955392	-0.0388781	0.695039	0.961868	[0.25; 3.76]
Disease_Binary	HCM	LMOD2	PTV_&_missense0.4	freq1e-05	92	154	154	0.65318	-1.00357	2.23338	0.36657	[0; 29.19]
Disease_Binary	HCM	LMOD2	PTV_&_missense0.6	freq0.001	76	578	578	0.410561	-1.00397	1.22003	0.366422	[0.03; 4]
Disease_Binary	HCM	LMOD2	PTV_&_missense0.6	freq1e-05	47	81	81	0.750465	-1.00343	3.15517	0.366621	[0; 177.81]
Disease_Binary	HCM	LMOD2	PTV_&_missense0.8	freq0.001	27	180	180	0.653846	-1.00302	2.23675	0.366772	[0; 29.4]
Disease_Binary	HCM	LMOD2	PTV_&_missense0.8	freq1e-05	19	29	29	0.844185	-1.00451	5.11087	0.366225	[0; 8207.47]
Disease_Binary	HF	LMOD2	missense0	freq0.001	235	2534	2529	0.415324	0.0967351	0.118757	1.10157	[0.87; 1.39]
Disease_Binary	HF	LMOD2	missense0	freq1e-05	144	264	263	0.840147	-0.075615	0.374878	0.927173	[0.44; 1.93]
Disease_Binary	HF	LMOD2	missense0.2	freq0.001	180	2326	2321	0.491724	0.0849106	0.123494	1.08862	[0.85; 1.39]
Disease_Binary	HF	LMOD2	missense0.2	freq1e-05	105	193	192	0.812382	-0.103667	0.43676	0.901526	[0.38; 2.12]
Disease_Binary	HF	LMOD2	missense0.4	freq0.001	122	1527	1526	0.943538	0.0107947	0.152417	1.01085	[0.75; 1.36]
Disease_Binary	HF	LMOD2	missense0.4	freq1e-05	73	125	125	0.706649	-0.201188	0.534562	0.817759	[0.29; 2.33]
Disease_Binary	HF	LMOD2	missense0.6	freq0.001	51	411	411	0.963679	-0.0134337	0.295006	0.986656	[0.55; 1.76]
Disease_Binary	HF	LMOD2	missense0.6	freq1e-05	28	52	52	0.59835	-0.420867	0.798951	0.656477	[0.14; 3.14]
Disease_Binary	HF	LMOD2	PTV	freq0.001	25	167	167	0.00861197	0.86997	0.312392	2.38684	[1.29; 4.4]
Disease_Binary	HF	LMOD2	PTV	freq1e-05	19	29	29	0.0285989	1.47022	0.591311	4.35019	[1.37; 13.86]
Disease_Binary	HF	LMOD2	PTV_&_missense0	freq0.001	260	2701	2695	0.143055	0.16828	0.114906	1.18327	[0.94; 1.48]
Disease_Binary	HF	LMOD2	PTV_&_missense0	freq1e-05	163	293	291	0.581558	0.19476	0.353395	1.21502	[0.61; 2.43]
Disease_Binary	HF	LMOD2	PTV_&_missense0.2	freq0.001	205	2493	2488	0.172115	0.162777	0.119212	1.17677	[0.93; 1.49]
Disease_Binary	HF	LMOD2	PTV_&_missense0.2	freq1e-05	124	222	221	0.528949	0.255076	0.405133	1.29056	[0.58; 2.86]
Disease_Binary	HF	LMOD2	PTV_&_missense0.4	freq0.001	147	1694	1693	0.358595	0.132706	0.144553	1.14191	[0.86; 1.52]
Disease_Binary	HF	LMOD2	PTV_&_missense0.4	freq1e-05	92	154	154	0.504065	0.320326	0.479453	1.37758	[0.54; 3.53]
Disease_Binary	HF	LMOD2	PTV_&_missense0.6	freq0.001	76	578	578	0.155987	0.351142	0.24751	1.42069	[0.87; 2.31]
Disease_Binary	HF	LMOD2	PTV_&_missense0.6	freq1e-05	47	81	81	0.354981	0.594891	0.643145	1.81283	[0.51; 6.39]
Disease_Binary	HF	LMOD2	PTV_&_missense0.8	freq0.001	27	180	180	0.00204478	0.973913	0.289665	2.64829	[1.5; 4.67]
Disease_Binary	HF	LMOD2	PTV_&_missense0.8	freq1e-05	19	29	29	0.0285989	1.47022	0.591311	4.35019	[1.37; 13.86]
Disease_Binary	SVT	LMOD2	missense0	freq0.001	235	2534	2529	0.612293	0.0992946	0.195923	1.10439	[0.75; 1.62]
Disease_Binary	SVT	LMOD2	missense0	freq1e-05	144	264	263	0.404165	0.514494	0.616746	1.67279	[0.5; 5.6]
Disease_Binary	SVT	LMOD2	missense0.2	freq0.001	180	2326	2321	0.589817	0.109946	0.203943	1.11622	[0.75; 1.66]
Disease_Binary	SVT	LMOD2	missense0.2	freq1e-05	105	193	192	0.97286	0.0244047	0.717324	1.0247	[0.25; 4.18]
Disease_Binary	SVT	LMOD2	missense0.4	freq0.001	122	1527	1526	0.995792	-0.0013269	0.251613	0.998674	[0.61; 1.64]
Disease_Binary	SVT	LMOD2	missense0.4	freq1e-05	73	125	125	0.795137	-0.229797	0.885044	0.794695	[0.14; 4.5]
Disease_Binary	SVT	LMOD2	missense0.6	freq0.001	51	411	411	0.531918	-0.304025	0.486376	0.737843	[0.28; 1.91]
Disease_Binary	SVT	LMOD2	missense0.6	freq1e-05	28	52	52	0.583941	0.72139	1.31728	2.05729	[0.16; 27.2]
Disease_Binary	SVT	LMOD2	PTV	freq0.001	25	167	167	0.018799	1.15591	0.434632	3.17691	[1.36; 7.45]
Disease_Binary	SVT	LMOD2	PTV	freq1e-05	19	29	29	0.0149973	2.13969	0.663582	8.49683	[2.31; 31.2]
Disease_Binary	SVT	LMOD2	PTV_&_missense0	freq0.001	260	2701	2695	0.269758	0.209313	0.189661	1.23283	[0.85; 1.79]
Disease_Binary	SVT	LMOD2	PTV_&_missense0	freq1e-05	163	293	291	0.0767766	1.02924	0.581592	2.79895	[0.9; 8.75]
Disease_Binary	SVT	LMOD2	PTV_&_missense0.2	freq0.001	205	2493	2488	0.247106	0.227993	0.196986	1.25608	[0.85; 1.85]
Disease_Binary	SVT	LMOD2	PTV_&_missense0.2	freq1e-05	124	222	221	0.246568	0.772656	0.666816	2.16551	[0.59; 8]
Disease_Binary	SVT	LMOD2	PTV_&_missense0.4	freq0.001	147	1694	1693	0.443085	0.183194	0.238848	1.20105	[0.75; 1.92]
Disease_Binary	SVT	LMOD2	PTV_&_missense0.4	freq1e-05	92	154	154	0.26678	0.882834	0.794981	2.41774	[0.51; 11.48]
Disease_Binary	SVT	LMOD2	PTV_&_missense0.6	freq0.001	76	578	578	0.425488	0.326197	0.409314	1.38569	[0.62; 3.09]
Disease_Binary	SVT	LMOD2	PTV_&_missense0.6	freq1e-05	47	81	81	0.0310734	1.38947	0.547741	4.01273	[1.37; 11.74]
Disease_Binary	SVT	LMOD2	PTV_&_missense0.8	freq0.001	27	180	180	0.0256536	1.0754	0.434006	2.93117	[1.25; 6.86]
Disease_Binary	SVT	LMOD2	PTV_&_missense0.8	freq1e-05	19	29	29	0.0149973	2.13969	0.663582	8.49683	[2.31; 31.2]
Disease_Binary	VT	LMOD2	missense0	freq0.001	235	2534	2529	0.63493	-0.134046	0.282322	0.874549	[0.5; 1.52]
Disease_Binary	VT	LMOD2	missense0	freq1e-05	144	264	263	0.804019	-0.220329	0.887888	0.802255	[0.14; 4.57]
Disease_Binary	VT	LMOD2	missense0.2	freq0.001	180	2326	2321	0.614373	-0.147934	0.293613	0.862488	[0.49; 1.53]
Disease_Binary	VT	LMOD2	missense0.2	freq1e-05	105	193	192	0.331849	-1.00805	1.0388	0.364929	[0.05; 2.8]
Disease_Binary	VT	LMOD2	missense0.4	freq0.001	122	1527	1526	0.325242	-0.355691	0.361569	0.700689	[0.34; 1.42]
Disease_Binary	VT	LMOD2	missense0.4	freq1e-05	73	125	125	0.425187	-1.00983	1.26632	0.36428	[0.03; 4.36]
Disease_Binary	VT	LMOD2	missense0.6	freq0.001	51	411	411	0.150274	-1.01035	0.70233	0.364093	[0.09; 1.44]
Disease_Binary	VT	LMOD2	missense0.6	freq1e-05	28	52	52	0.59949	-1.00961	1.92258	0.364361	[0.01; 15.78]
Disease_Binary	VT	LMOD2	PTV	freq0.001	25	167	167	0.21121	1.36133	1.08885	3.90139	[0.46; 32.97]
Disease_Binary	VT	LMOD2	PTV	freq1e-05	19	29	29	0.700241	-1.00937	2.62177	0.364449	[0; 62.13]
Disease_Binary	VT	LMOD2	PTV_&_missense0	freq0.001	260	2701	2695	0.88406	-0.0398559	0.273315	0.960928	[0.56; 1.64]
Disease_Binary	VT	LMOD2	PTV_&_missense0	freq1e-05	163	293	291	0.720479	-0.300318	0.839302	0.740583	[0.14; 3.84]
Disease_Binary	VT	LMOD2	PTV_&_missense0.2	freq0.001	205	2493	2488	0.872084	-0.0456597	0.28358	0.955367	[0.55; 1.67]
Disease_Binary	VT	LMOD2	PTV_&_missense0.2	freq1e-05	124	222	221	0.296466	-1.00835	0.965816	0.36482	[0.05; 2.42]
Disease_Binary	VT	LMOD2	PTV_&_missense0.4	freq0.001	147	1694	1693	0.589347	-0.185284	0.343256	0.830869	[0.42; 1.63]
Disease_Binary	VT	LMOD2	PTV_&_missense0.4	freq1e-05	92	154	154	0.375847	-1.00986	1.14034	0.364271	[0.04; 3.4]
Disease_Binary	VT	LMOD2	PTV_&_missense0.6	freq0.001	76	578	578	0.595176	-0.313686	0.590356	0.730748	[0.23; 2.32]
Disease_Binary	VT	LMOD2	PTV_&_missense0.6	freq1e-05	47	81	81	0.514936	-1.00962	1.55046	0.364358	[0.02; 7.61]
Disease_Binary	VT	LMOD2	PTV_&_missense0.8	freq0.001	27	180	180	0.254083	1.1984	1.05078	3.3148	[0.42; 26]
Disease_Binary	VT	LMOD2	PTV_&_missense0.8	freq1e-05	19	29	29	0.700241	-1.00937	2.62177	0.364449	[0; 62.13]
Disease_Binary	AF	MYZAP	missense0	freq0.001	309	3154	3138	0.203098	-0.0961666	0.0755566	0.908313	[0.78; 1.05]
Disease_Binary	AF	MYZAP	missense0	freq1e-05	201	427	426	0.120747	0.32047	0.206535	1.37777	[0.92; 2.07]
Disease_Binary	AF	MYZAP	missense0.2	freq0.001	224	1952	1947	0.0995699	-0.159449	0.0968152	0.852613	[0.71; 1.03]
Disease_Binary	AF	MYZAP	missense0.2	freq1e-05	140	296	296	0.81868	0.0573628	0.250227	1.05904	[0.65; 1.73]
Disease_Binary	AF	MYZAP	missense0.4	freq0.001	94	1056	1054	0.494069	-0.0896981	0.131166	0.914207	[0.71; 1.18]
Disease_Binary	AF	MYZAP	missense0.4	freq1e-05	59	105	105	0.0904191	0.726001	0.428777	2.0668	[0.89; 4.79]
Disease_Binary	AF	MYZAP	PTV	freq0.001	45	234	234	0.293648	-0.289693	0.275858	0.748493	[0.44; 1.29]
Disease_Binary	AF	MYZAP	PTV	freq1e-05	35	109	109	0.817341	-0.0957295	0.414475	0.90871	[0.4; 2.05]
Disease_Binary	AF	MYZAP	PTV_&_missense0	freq0.001	354	3388	3371	0.132169	-0.109763	0.0729028	0.896047	[0.78; 1.03]
Disease_Binary	AF	MYZAP	PTV_&_missense0	freq1e-05	236	536	535	0.198448	0.237763	0.184888	1.26841	[0.88; 1.82]
Disease_Binary	AF	MYZAP	PTV_&_missense0.2	freq0.001	269	2186	2180	0.0571109	-0.173857	0.0913851	0.840417	[0.7; 1.01]
Disease_Binary	AF	MYZAP	PTV_&_missense0.2	freq1e-05	175	405	405	0.938709	0.0164742	0.214249	1.01661	[0.67; 1.55]
Disease_Binary	AF	MYZAP	PTV_&_missense0.4	freq0.001	139	1290	1288	0.285076	-0.126682	0.118506	0.881014	[0.7; 1.11]
Disease_Binary	AF	MYZAP	PTV_&_missense0.4	freq1e-05	94	214	214	0.312096	0.301266	0.298037	1.35157	[0.75; 2.42]
Disease_Binary	AF	MYZAP	PTV_&_missense0.6	freq0.001	50	241	241	0.266705	-0.303594	0.27334	0.73816	[0.43; 1.26]
Disease_Binary	AF	MYZAP	PTV_&_missense0.6	freq1e-05	38	112	112	0.791663	-0.108729	0.411615	0.896974	[0.4; 2.01]
Disease_Binary	AF	MYZAP	PTV_&_missense0.8	freq0.001	45	234	234	0.293648	-0.289693	0.275858	0.748493	[0.44; 1.29]
Disease_Binary	AF	MYZAP	PTV_&_missense0.8	freq1e-05	35	109	109	0.817341	-0.0957295	0.414475	0.90871	[0.4; 2.05]
Disease_Binary	DCM	MYZAP	missense0	freq0.001	300	3032	3017	0.515085	0.258389	0.396948	1.29484	[0.59; 2.82]
Disease_Binary	DCM	MYZAP	missense0	freq1e-05	193	399	398	0.910824	0.118735	1.06014	1.12607	[0.14; 8.99]
Disease_Binary	DCM	MYZAP	missense0.2	freq0.001	218	1879	1874	0.63521	-0.239584	0.505019	0.786955	[0.29; 2.12]
Disease_Binary	DCM	MYZAP	missense0.2	freq1e-05	134	276	276	0.601494	0.677706	1.29766	1.96936	[0.15; 25.06]
Disease_Binary	DCM	MYZAP	missense0.4	freq0.001	90	1019	1017	0.948628	-0.044633	0.692736	0.956348	[0.25; 3.72]
Disease_Binary	DCM	MYZAP	missense0.4	freq1e-05	56	99	99	0.655627	-1.00507	2.25373	0.366017	[0; 30.33]
Disease_Binary	DCM	MYZAP	PTV	freq0.001	45	226	226	0.434516	1.14617	1.46665	3.14611	[0.18; 55.75]
Disease_Binary	DCM	MYZAP	PTV	freq1e-05	34	98	98	0.652933	-1.00472	2.23425	0.366146	[0; 29.21]
Disease_Binary	DCM	MYZAP	PTV_&_missense0	freq0.001	345	3258	3242	0.404957	0.319214	0.383302	1.37605	[0.65; 2.92]
Disease_Binary	DCM	MYZAP	PTV_&_missense0	freq1e-05	227	497	496	0.927012	-0.0877535	0.957955	0.915987	[0.14; 5.99]
Disease_Binary	DCM	MYZAP	PTV_&_missense0.2	freq0.001	263	2105	2099	0.846034	-0.0927485	0.477639	0.911423	[0.36; 2.32]
Disease_Binary	DCM	MYZAP	PTV_&_missense0.2	freq1e-05	168	374	374	0.821364	0.253407	1.12231	1.28841	[0.14; 11.62]
Disease_Binary	DCM	MYZAP	PTV_&_missense0.4	freq0.001	135	1245	1243	0.782845	0.172709	0.626635	1.18852	[0.35; 4.06]
Disease_Binary	DCM	MYZAP	PTV_&_missense0.4	freq1e-05	90	197	197	0.526478	-1.0051	1.58686	0.366007	[0.02; 8.21]
Disease_Binary	DCM	MYZAP	PTV_&_missense0.6	freq0.001	50	233	233	0.458411	1.06738	1.43956	2.90776	[0.17; 48.86]
Disease_Binary	DCM	MYZAP	PTV_&_missense0.6	freq1e-05	37	101	101	0.647973	-1.0047	2.20049	0.366155	[0; 27.34]
Disease_Binary	DCM	MYZAP	PTV_&_missense0.8	freq0.001	45	226	226	0.434516	1.14617	1.46665	3.14611	[0.18; 55.75]
Disease_Binary	DCM	MYZAP	PTV_&_missense0.8	freq1e-05	34	98	98	0.652933	-1.00472	2.23425	0.366146	[0; 29.21]
Disease_Binary	HCM	MYZAP	missense0	freq0.001	309	3154	3138	0.920207	0.0513766	0.512879	1.05272	[0.39; 2.88]
Disease_Binary	HCM	MYZAP	missense0	freq1e-05	201	427	426	0.588969	0.70644	1.30742	2.02676	[0.16; 26.28]
Disease_Binary	HCM	MYZAP	missense0.2	freq0.001	224	1952	1947	0.36452	-0.586117	0.646368	0.556484	[0.16; 1.98]
Disease_Binary	HCM	MYZAP	missense0.2	freq1e-05	140	296	296	0.529839	-1.00416	1.59835	0.366351	[0.02; 8.4]
Disease_Binary	HCM	MYZAP	missense0.4	freq0.001	94	1056	1054	0.829929	-0.193241	0.899663	0.824283	[0.14; 4.81]
Disease_Binary	HCM	MYZAP	missense0.4	freq1e-05	59	105	105	0.720846	-1.00291	2.80668	0.366811	[0; 89.85]
Disease_Binary	HCM	MYZAP	PTV	freq0.001	45	234	234	0.601839	-1.0028	1.92196	0.366851	[0.01; 15.87]
Disease_Binary	HCM	MYZAP	PTV	freq1e-05	35	109	109	0.72514	-1.00256	2.85143	0.366941	[0; 98.12]
Disease_Binary	HCM	MYZAP	PTV_&_missense0	freq0.001	354	3388	3371	0.969885	-0.0187146	0.495718	0.981459	[0.37; 2.59]
Disease_Binary	HCM	MYZAP	PTV_&_missense0	freq1e-05	236	536	535	0.73033	0.409725	1.18869	1.5064	[0.15; 15.48]
Disease_Binary	HCM	MYZAP	PTV_&_missense0.2	freq0.001	269	2186	2180	0.304848	-0.628814	0.612824	0.533224	[0.16; 1.77]
Disease_Binary	HCM	MYZAP	PTV_&_missense0.2	freq1e-05	175	405	405	0.471474	-1.00416	1.39451	0.366351	[0.02; 5.64]
Disease_Binary	HCM	MYZAP	PTV_&_missense0.4	freq0.001	139	1290	1288	0.677481	-0.33902	0.815143	0.712468	[0.14; 3.52]
Disease_Binary	HCM	MYZAP	PTV_&_missense0.4	freq1e-05	94	214	214	0.616114	-1.00299	2.00051	0.366783	[0.01; 18.5]
Disease_Binary	HCM	MYZAP	PTV_&_missense0.6	freq0.001	50	241	241	0.59045	-1.00305	1.86377	0.366758	[0.01; 14.15]
Disease_Binary	HCM	MYZAP	PTV_&_missense0.6	freq1e-05	38	112	112	0.718652	-1.00267	2.78317	0.366899	[0; 85.83]
Disease_Binary	HCM	MYZAP	PTV_&_missense0.8	freq0.001	45	234	234	0.601839	-1.0028	1.92196	0.366851	[0.01; 15.87]
Disease_Binary	HCM	MYZAP	PTV_&_missense0.8	freq1e-05	35	109	109	0.72514	-1.00256	2.85143	0.366941	[0; 98.12]
Disease_Binary	HF	MYZAP	missense0	freq0.001	309	3154	3138	0.402278	-0.0888154	0.106041	0.915014	[0.74; 1.13]
Disease_Binary	HF	MYZAP	missense0	freq1e-05	201	427	426	0.347504	0.270677	0.288125	1.31085	[0.75; 2.31]
Disease_Binary	HF	MYZAP	missense0.2	freq0.001	224	1952	1947	0.0902195	-0.229792	0.135631	0.794699	[0.61; 1.04]
Disease_Binary	HF	MYZAP	missense0.2	freq1e-05	140	296	296	0.413721	0.285805	0.349667	1.33083	[0.67; 2.64]
Disease_Binary	HF	MYZAP	missense0.4	freq0.001	94	1056	1054	0.0123307	-0.465928	0.186138	0.627552	[0.35; 0.9]
Disease_Binary	HF	MYZAP	missense0.4	freq1e-05	59	105	105	0.967462	0.0244463	0.599302	1.02475	[0.32; 3.32]
Disease_Binary	HF	MYZAP	PTV	freq0.001	45	234	234	0.238893	-0.456382	0.387501	0.633572	[0.3; 1.35]
Disease_Binary	HF	MYZAP	PTV	freq1e-05	35	109	109	0.214306	-0.720825	0.580463	0.486351	[0.16; 1.52]
Disease_Binary	HF	MYZAP	PTV_&_missense0	freq0.001	354	3388	3371	0.263057	-0.11452	0.102323	0.891794	[0.73; 1.09]
Disease_Binary	HF	MYZAP	PTV_&_missense0	freq1e-05	236	536	535	0.772271	0.0747029	0.258125	1.07756	[0.65; 1.79]
Disease_Binary	HF	MYZAP	PTV_&_missense0.2	freq0.001	269	2186	2180	0.0467091	-0.254707	0.128062	0.775143	[0.57; 1.01]
Disease_Binary	HF	MYZAP	PTV_&_missense0.2	freq1e-05	175	405	405	0.952654	0.0177868	0.299568	1.01795	[0.57; 1.83]
Disease_Binary	HF	MYZAP	PTV_&_missense0.4	freq0.001	139	1290	1288	0.00580084	-0.464527	0.167855	0.628432	[0.36; 0.86]
Disease_Binary	HF	MYZAP	PTV_&_missense0.4	freq1e-05	94	214	214	0.387745	-0.360164	0.416995	0.697562	[0.31; 1.58]
Disease_Binary	HF	MYZAP	PTV_&_missense0.6	freq0.001	50	241	241	0.221583	-0.468566	0.383338	0.625899	[0.3; 1.33]
Disease_Binary	HF	MYZAP	PTV_&_missense0.6	freq1e-05	38	112	112	0.207412	-0.725739	0.575657	0.483967	[0.16; 1.5]
Disease_Binary	HF	MYZAP	PTV_&_missense0.8	freq0.001	45	234	234	0.238893	-0.456382	0.387501	0.633572	[0.3; 1.35]
Disease_Binary	HF	MYZAP	PTV_&_missense0.8	freq1e-05	35	109	109	0.214306	-0.720825	0.580463	0.486351	[0.16; 1.52]
Disease_Binary	SVT	MYZAP	missense0	freq0.001	309	3154	3138	0.736578	0.0587907	0.17477	1.06055	[0.75; 1.49]
Disease_Binary	SVT	MYZAP	missense0	freq1e-05	201	427	426	0.438341	0.37189	0.47986	1.45047	[0.57; 3.72]
Disease_Binary	SVT	MYZAP	missense0.2	freq0.001	224	1952	1947	0.760406	-0.0680012	0.222993	0.934259	[0.6; 1.45]
Disease_Binary	SVT	MYZAP	missense0.2	freq1e-05	140	296	296	0.573059	0.326158	0.578755	1.38563	[0.45; 4.31]
Disease_Binary	SVT	MYZAP	missense0.4	freq0.001	94	1056	1054	0.786834	0.081641	0.301901	1.08507	[0.6; 1.96]
Disease_Binary	SVT	MYZAP	missense0.4	freq1e-05	59	105	105	0.0612731	1.81797	0.971386	6.15933	[0.92; 41.34]
Disease_Binary	SVT	MYZAP	PTV	freq0.001	45	234	234	0.345621	-0.603743	0.640157	0.546761	[0.16; 1.92]
Disease_Binary	SVT	MYZAP	PTV	freq1e-05	35	109	109	0.905847	-0.11225	0.949035	0.893821	[0.14; 5.74]
Disease_Binary	SVT	MYZAP	PTV_&_missense0	freq0.001	354	3388	3371	0.939304	0.0128418	0.168652	1.01292	[0.73; 1.41]
Disease_Binary	SVT	MYZAP	PTV_&_missense0	freq1e-05	236	536	535	0.52324	0.273415	0.428309	1.31445	[0.57; 3.04]
Disease_Binary	SVT	MYZAP	PTV_&_missense0.2	freq0.001	269	2186	2180	0.549619	-0.126022	0.210622	0.881596	[0.58; 1.33]
Disease_Binary	SVT	MYZAP	PTV_&_missense0.2	freq1e-05	175	405	405	0.674757	0.207382	0.494204	1.23045	[0.47; 3.24]
Disease_Binary	SVT	MYZAP	PTV_&_missense0.4	freq0.001	139	1290	1288	0.874644	-0.0430961	0.273171	0.957819	[0.56; 1.64]
Disease_Binary	SVT	MYZAP	PTV_&_missense0.4	freq1e-05	94	214	214	0.221177	0.830581	0.678909	2.29465	[0.61; 8.68]
Disease_Binary	SVT	MYZAP	PTV_&_missense0.6	freq0.001	50	241	241	0.332058	-0.613476	0.632465	0.541465	[0.16; 1.87]
Disease_Binary	SVT	MYZAP	PTV_&_missense0.6	freq1e-05	38	112	112	0.888841	-0.131238	0.938945	0.877009	[0.14; 5.52]
Disease_Binary	SVT	MYZAP	PTV_&_missense0.8	freq0.001	45	234	234	0.345621	-0.603743	0.640157	0.546761	[0.16; 1.92]
Disease_Binary	SVT	MYZAP	PTV_&_missense0.8	freq1e-05	35	109	109	0.905847	-0.11225	0.949035	0.893821	[0.14; 5.74]
Disease_Binary	VT	MYZAP	missense0	freq0.001	309	3154	3138	0.572112	0.142667	0.252533	1.15335	[0.7; 1.89]
Disease_Binary	VT	MYZAP	missense0	freq1e-05	201	427	426	0.570938	0.386507	0.682065	1.47183	[0.39; 5.6]
Disease_Binary	VT	MYZAP	missense0.2	freq0.001	224	1952	1947	0.445456	0.24686	0.323534	1.28	[0.68; 2.41]
Disease_Binary	VT	MYZAP	missense0.2	freq1e-05	140	296	296	0.719665	-0.302002	0.84145	0.739337	[0.14; 3.85]
Disease_Binary	VT	MYZAP	missense0.4	freq0.001	94	1056	1054	0.687573	0.178909	0.444879	1.19591	[0.5; 2.86]
Disease_Binary	VT	MYZAP	missense0.4	freq1e-05	59	105	105	0.497456	-1.00861	1.48653	0.364727	[0.02; 6.72]
Disease_Binary	VT	MYZAP	PTV	freq0.001	45	234	234	0.273397	-1.01	0.922144	0.364219	[0.06; 2.22]
Disease_Binary	VT	MYZAP	PTV	freq1e-05	35	109	109	0.465932	-1.00921	1.38415	0.364509	[0.02; 5.49]
Disease_Binary	VT	MYZAP	PTV_&_missense0	freq0.001	354	3388	3371	0.798191	0.0623012	0.24366	1.06428	[0.66; 1.72]
Disease_Binary	VT	MYZAP	PTV_&_missense0	freq1e-05	236	536	535	0.852398	0.113854	0.611923	1.12059	[0.34; 3.72]
Disease_Binary	VT	MYZAP	PTV_&_missense0.2	freq0.001	269	2186	2180	0.720722	0.109174	0.305388	1.11536	[0.61; 2.03]
Disease_Binary	VT	MYZAP	PTV_&_missense0.2	freq1e-05	175	405	405	0.493004	-0.492991	0.719128	0.610797	[0.15; 2.5]
Disease_Binary	VT	MYZAP	PTV_&_missense0.4	freq0.001	139	1290	1288	0.90943	-0.0455997	0.400851	0.955424	[0.44; 2.1]
Disease_Binary	VT	MYZAP	PTV_&_missense0.4	freq1e-05	94	214	214	0.319214	-1.00913	1.0131	0.364537	[0.05; 2.66]
Disease_Binary	VT	MYZAP	PTV_&_missense0.6	freq0.001	50	241	241	0.267769	-1.00994	0.911318	0.364242	[0.06; 2.17]
Disease_Binary	VT	MYZAP	PTV_&_missense0.6	freq1e-05	38	112	112	0.462486	-1.00912	1.3734	0.364539	[0.02; 5.38]
Disease_Binary	VT	MYZAP	PTV_&_missense0.8	freq0.001	45	234	234	0.273397	-1.01	0.922144	0.364219	[0.06; 2.22]
Disease_Binary	VT	MYZAP	PTV_&_missense0.8	freq1e-05	35	109	109	0.465932	-1.00921	1.38415	0.364509	[0.02; 5.49]
Disease_Binary	AF	NRAP	missense0	freq0.001	1153	11970	11725	0.454876	-0.0288203	0.0385654	0.971591	[0.9; 1.05]
Disease_Binary	AF	NRAP	missense0	freq1e-05	720	1488	1478	0.535168	-0.0699601	0.112814	0.932431	[0.75; 1.16]
Disease_Binary	AF	NRAP	missense0.2	freq0.001	886	9468	9342	0.309337	-0.0440362	0.0433165	0.956919	[0.88; 1.04]
Disease_Binary	AF	NRAP	missense0.2	freq1e-05	565	1168	1159	0.249361	-0.147012	0.127625	0.863284	[0.67; 1.11]
Disease_Binary	AF	NRAP	missense0.4	freq0.001	525	5118	5082	0.341802	-0.0560319	0.058943	0.945509	[0.84; 1.06]
Disease_Binary	AF	NRAP	missense0.4	freq1e-05	332	742	736	0.690822	-0.0633717	0.159329	0.938594	[0.69; 1.28]
Disease_Binary	AF	NRAP	missense0.6	freq0.001	155	735	730	0.164384	-0.216645	0.155806	0.805216	[0.59; 1.09]
Disease_Binary	AF	NRAP	missense0.6	freq1e-05	113	241	236	0.048054	-0.542341	0.274341	0.581386	[0.24; 1.06]
Disease_Binary	AF	NRAP	missense0.8	freq0.001	19	41	41	0.417873	-0.587394	0.725072	0.555774	[0.13; 2.3]
Disease_Binary	AF	NRAP	missense0.8	freq1e-05	15	25	25	0.20917	-1.11868	0.890771	0.326712	[0.06; 1.87]
Disease_Binary	AF	NRAP	PTV	freq0.001	153	859	857	0.216482	0.177591	0.143689	1.19434	[0.9; 1.58]
Disease_Binary	AF	NRAP	PTV	freq1e-05	105	202	201	0.459054	-0.211512	0.285671	0.809359	[0.46; 1.42]
Disease_Binary	AF	NRAP	PTV_&_missense0	freq0.001	1306	12829	12563	0.687959	-0.0149684	0.0372694	0.985143	[0.92; 1.06]
Disease_Binary	AF	NRAP	PTV_&_missense0	freq1e-05	825	1690	1678	0.39601	-0.0890624	0.104931	0.914789	[0.74; 1.12]
Disease_Binary	AF	NRAP	PTV_&_missense0.2	freq0.001	1039	10327	10186	0.537269	-0.0256003	0.0414951	0.974725	[0.9; 1.06]
Disease_Binary	AF	NRAP	PTV_&_missense0.2	freq1e-05	670	1370	1359	0.175856	-0.157719	0.116516	0.85409	[0.68; 1.07]
Disease_Binary	AF	NRAP	PTV_&_missense0.4	freq0.001	678	5977	5933	0.681239	-0.0224196	0.054579	0.97783	[0.88; 1.09]
Disease_Binary	AF	NRAP	PTV_&_missense0.4	freq1e-05	437	944	936	0.479078	-0.0984563	0.139105	0.906235	[0.69; 1.19]
Disease_Binary	AF	NRAP	PTV_&_missense0.6	freq0.001	308	1594	1587	0.972762	-0.0036098	0.105723	0.996397	[0.81; 1.23]
Disease_Binary	AF	NRAP	PTV_&_missense0.6	freq1e-05	218	443	437	0.052482	-0.383794	0.197918	0.681271	[0.46; 1]
Disease_Binary	AF	NRAP	PTV_&_missense0.8	freq0.001	172	900	898	0.291444	0.148706	0.140959	1.16033	[0.88; 1.53]
Disease_Binary	AF	NRAP	PTV_&_missense0.8	freq1e-05	120	227	226	0.276331	-0.296138	0.272036	0.743685	[0.44; 1.27]
Disease_Binary	DCM	NRAP	missense0	freq0.001	1135	11569	11327	0.442068	0.155247	0.201959	1.16795	[0.79; 1.74]
Disease_Binary	DCM	NRAP	missense0	freq1e-05	697	1377	1367	0.614759	-0.297601	0.591309	0.742598	[0.23; 2.37]
Disease_Binary	DCM	NRAP	missense0.2	freq0.001	871	9143	9019	0.800388	-0.0576956	0.228186	0.943937	[0.6; 1.48]
Disease_Binary	DCM	NRAP	missense0.2	freq1e-05	545	1062	1053	0.906449	-0.0794512	0.676076	0.923623	[0.25; 3.48]
Disease_Binary	DCM	NRAP	missense0.4	freq0.001	518	4944	4909	0.880335	-0.0464561	0.308588	0.954606	[0.52; 1.75]
Disease_Binary	DCM	NRAP	missense0.4	freq1e-05	319	652	646	0.562217	0.499878	0.862526	1.64852	[0.3; 8.94]
Disease_Binary	DCM	NRAP	missense0.6	freq0.001	152	713	708	0.668527	-0.344611	0.804846	0.708496	[0.15; 3.43]
Disease_Binary	DCM	NRAP	missense0.6	freq1e-05	107	203	198	0.528051	-0.951407	1.50781	0.386197	[0.02; 7.42]
Disease_Binary	DCM	NRAP	missense0.8	freq0.001	19	41	41	0.785371	-1.00578	3.6933	0.365758	[0; 509.32]
Disease_Binary	DCM	NRAP	missense0.8	freq1e-05	15	25	25	0.832178	-1.00576	4.74621	0.365766	[0; 4011.06]
Disease_Binary	DCM	NRAP	PTV	freq0.001	147	831	829	0.181007	-1.00146	0.748668	0.367342	[0.08; 1.59]
Disease_Binary	DCM	NRAP	PTV	freq1e-05	99	191	190	0.537342	-0.982637	1.59303	0.374323	[0.02; 8.5]
Disease_Binary	DCM	NRAP	PTV_&_missense0	freq0.001	1282	12400	12139	0.693573	0.0768715	0.1951	1.0799	[0.74; 1.58]
Disease_Binary	DCM	NRAP	PTV_&_missense0	freq1e-05	796	1568	1556	0.492537	-0.380325	0.554184	0.683639	[0.23; 2.03]
Disease_Binary	DCM	NRAP	PTV_&_missense0.2	freq0.001	1018	9974	9837	0.5272	-0.138106	0.218423	0.871006	[0.57; 1.34]
Disease_Binary	DCM	NRAP	PTV_&_missense0.2	freq1e-05	644	1253	1242	0.727099	-0.217085	0.622043	0.804861	[0.24; 2.72]
Disease_Binary	DCM	NRAP	PTV_&_missense0.4	freq0.001	665	5775	5733	0.515945	-0.185526	0.285596	0.830668	[0.47; 1.45]
Disease_Binary	DCM	NRAP	PTV_&_missense0.4	freq1e-05	418	843	835	0.829187	0.163484	0.757765	1.17761	[0.27; 5.2]
Disease_Binary	DCM	NRAP	PTV_&_missense0.6	freq0.001	299	1544	1537	0.203267	-0.698123	0.54871	0.497518	[0.17; 1.46]
Disease_Binary	DCM	NRAP	PTV_&_missense0.6	freq1e-05	206	394	388	0.377521	-0.966575	1.0953	0.380384	[0.04; 3.26]
Disease_Binary	DCM	NRAP	PTV_&_missense0.8	freq0.001	166	872	870	0.172185	-1.00181	0.733809	0.367215	[0.09; 1.55]
Disease_Binary	DCM	NRAP	PTV_&_missense0.8	freq1e-05	114	216	215	0.514249	-0.985072	1.5103	0.373412	[0.02; 7.21]
Disease_Binary	HCM	NRAP	missense0	freq0.001	1153	11970	11725	0.0823717	-0.447857	0.257821	0.638996	[0.39; 1.06]
Disease_Binary	HCM	NRAP	missense0	freq1e-05	720	1488	1478	0.964017	0.0323653	0.717425	1.03289	[0.25; 4.21]
Disease_Binary	HCM	NRAP	missense0.2	freq0.001	886	9468	9342	0.0537887	-0.563784	0.292338	0.569052	[0.32; 1.01]
Disease_Binary	HCM	NRAP	missense0.2	freq1e-05	565	1168	1159	0.676787	-0.337853	0.810488	0.7133	[0.15; 3.49]
Disease_Binary	HCM	NRAP	missense0.4	freq0.001	525	5118	5082	0.375374	-0.353713	0.399021	0.702076	[0.32; 1.53]
Disease_Binary	HCM	NRAP	missense0.4	freq1e-05	332	742	736	0.956588	0.055679	1.02285	1.05726	[0.14; 7.85]
Disease_Binary	HCM	NRAP	missense0.6	freq0.001	155	735	730	0.32739	-0.992082	1.01296	0.370804	[0.05; 2.7]
Disease_Binary	HCM	NRAP	missense0.6	freq1e-05	113	241	236	0.573578	-0.967075	1.71836	0.380194	[0.01; 11.03]
Disease_Binary	HCM	NRAP	missense0.8	freq0.001	19	41	41	0.814349	-1.00475	4.27883	0.366136	[0; 1606.41]
Disease_Binary	HCM	NRAP	missense0.8	freq1e-05	15	25	25	0.843737	-1.00436	5.09528	0.366279	[0; 7961.57]
Disease_Binary	HCM	NRAP	PTV	freq0.001	153	859	857	0.927688	-0.0866864	0.95518	0.916965	[0.14; 5.96]
Disease_Binary	HCM	NRAP	PTV	freq1e-05	105	202	201	0.622519	-0.983777	1.99839	0.373896	[0.01; 18.79]
Disease_Binary	HCM	NRAP	PTV_&_missense0	freq0.001	1306	12829	12563	0.0889682	-0.423404	0.248934	0.654814	[0.4; 1.07]
Disease_Binary	HCM	NRAP	PTV_&_missense0	freq1e-05	825	1690	1678	0.901428	-0.0836193	0.675127	0.919781	[0.24; 3.45]
Disease_Binary	HCM	NRAP	PTV_&_missense0.2	freq0.001	1039	10327	10186	0.0613083	-0.523261	0.27963	0.592585	[0.34; 1.03]
Disease_Binary	HCM	NRAP	PTV_&_missense0.2	freq1e-05	670	1370	1359	0.567911	-0.428824	0.750834	0.651274	[0.15; 2.84]
Disease_Binary	HCM	NRAP	PTV_&_missense0.4	freq0.001	678	5977	5933	0.393305	-0.314559	0.368491	0.730111	[0.35; 1.5]
Disease_Binary	HCM	NRAP	PTV_&_missense0.4	freq1e-05	437	944	936	0.860518	-0.159877	0.909868	0.852249	[0.14; 5.07]
Disease_Binary	HCM	NRAP	PTV_&_missense0.6	freq0.001	308	1594	1587	0.460087	-0.513892	0.695668	0.598163	[0.15; 2.34]
Disease_Binary	HCM	NRAP	PTV_&_missense0.6	freq1e-05	218	443	437	0.45453	-0.974689	1.30326	0.37731	[0.03; 4.85]
Disease_Binary	HCM	NRAP	PTV_&_missense0.8	freq0.001	172	900	898	0.888858	-0.130293	0.932336	0.877838	[0.14; 5.46]
Disease_Binary	HCM	NRAP	PTV_&_missense0.8	freq1e-05	120	227	226	0.595904	-0.986643	1.86054	0.372826	[0.01; 14.3]
Disease_Binary	HF	NRAP	missense0	freq0.001	1153	11970	11725	0.971278	0.00193478	0.0537364	1.00194	[0.9; 1.11]
Disease_Binary	HF	NRAP	missense0	freq1e-05	720	1488	1478	0.351579	-0.145585	0.156286	0.864516	[0.64; 1.17]
Disease_Binary	HF	NRAP	missense0.2	freq0.001	886	9468	9342	0.684471	-0.0245989	0.0605332	0.975701	[0.87; 1.1]
Disease_Binary	HF	NRAP	missense0.2	freq1e-05	565	1168	1159	0.657993	-0.0782029	0.176656	0.924777	[0.65; 1.31]
Disease_Binary	HF	NRAP	missense0.4	freq0.001	525	5118	5082	0.664472	0.0356205	0.0821228	1.03626	[0.88; 1.22]
Disease_Binary	HF	NRAP	missense0.4	freq1e-05	332	742	736	0.95056	-0.0137155	0.221205	0.986378	[0.64; 1.52]
Disease_Binary	HF	NRAP	missense0.6	freq0.001	155	735	730	0.320701	-0.213893	0.215397	0.807435	[0.53; 1.23]
Disease_Binary	HF	NRAP	missense0.6	freq1e-05	113	241	236	0.447557	-0.288206	0.379471	0.749607	[0.36; 1.58]
Disease_Binary	HF	NRAP	missense0.8	freq0.001	19	41	41	0.313517	-1.04576	1.03759	0.351426	[0.05; 2.69]
Disease_Binary	HF	NRAP	missense0.8	freq1e-05	15	25	25	0.411043	-1.0485	1.27546	0.350462	[0.03; 4.27]
Disease_Binary	HF	NRAP	PTV	freq0.001	153	859	857	0.584813	0.109474	0.200367	1.11569	[0.75; 1.65]
Disease_Binary	HF	NRAP	PTV	freq1e-05	105	202	201	0.0281169	0.711365	0.298933	2.03677	[1.13; 3.66]
Disease_Binary	HF	NRAP	PTV_&_missense0	freq0.001	1306	12829	12563	0.859979	0.00916064	0.0519306	1.0092	[0.91; 1.12]
Disease_Binary	HF	NRAP	PTV_&_missense0	freq1e-05	825	1690	1678	0.941863	-0.0106101	0.145487	0.989446	[0.74; 1.32]
Disease_Binary	HF	NRAP	PTV_&_missense0.2	freq0.001	1039	10327	10186	0.817239	-0.0133972	0.0579723	0.986692	[0.88; 1.11]
Disease_Binary	HF	NRAP	PTV_&_missense0.2	freq1e-05	670	1370	1359	0.63347	0.076995	0.161466	1.08004	[0.79; 1.48]
Disease_Binary	HF	NRAP	PTV_&_missense0.4	freq0.001	678	5977	5933	0.542459	0.0463257	0.0760563	1.04742	[0.9; 1.22]
Disease_Binary	HF	NRAP	PTV_&_missense0.4	freq1e-05	437	944	936	0.316776	0.19352	0.193306	1.21351	[0.83; 1.77]
Disease_Binary	HF	NRAP	PTV_&_missense0.6	freq0.001	308	1594	1587	0.782115	-0.0406124	0.146847	0.960201	[0.72; 1.28]
Disease_Binary	HF	NRAP	PTV_&_missense0.6	freq1e-05	218	443	437	0.34213	0.260991	0.274738	1.29822	[0.76; 2.22]
Disease_Binary	HF	NRAP	PTV_&_missense0.8	freq0.001	172	900	898	0.729802	0.0679546	0.196748	1.07032	[0.73; 1.57]
Disease_Binary	HF	NRAP	PTV_&_missense0.8	freq1e-05	120	227	226	0.0673016	0.695303	0.380019	2.00432	[0.95; 4.22]
Disease_Binary	SVT	NRAP	missense0	freq0.001	1153	11970	11725	0.997118	-0.0003216	0.0890438	0.999678	[0.84; 1.19]
Disease_Binary	SVT	NRAP	missense0	freq1e-05	720	1488	1478	0.741331	-0.0845545	0.256154	0.918922	[0.56; 1.52]
Disease_Binary	SVT	NRAP	missense0.2	freq0.001	886	9468	9342	0.919428	0.0101471	0.100313	1.0102	[0.83; 1.23]
Disease_Binary	SVT	NRAP	missense0.2	freq1e-05	565	1168	1159	0.999831	-6.11e-05	0.288636	0.999939	[0.57; 1.76]
Disease_Binary	SVT	NRAP	missense0.4	freq0.001	525	5118	5082	0.331446	-0.132754	0.136691	0.87568	[0.67; 1.14]
Disease_Binary	SVT	NRAP	missense0.4	freq1e-05	332	742	736	0.626348	0.175781	0.36104	1.19218	[0.59; 2.42]
Disease_Binary	SVT	NRAP	missense0.6	freq0.001	155	735	730	0.0542334	0.695056	0.361074	2.00382	[0.99; 4.07]
Disease_Binary	SVT	NRAP	missense0.6	freq1e-05	113	241	236	0.340906	0.595566	0.625346	1.81406	[0.53; 6.18]
Disease_Binary	SVT	NRAP	missense0.8	freq0.001	19	41	41	0.532232	-1.01365	1.62288	0.362891	[0.02; 8.73]
Disease_Binary	SVT	NRAP	missense0.8	freq1e-05	15	25	25	0.607654	-1.01322	1.97345	0.363049	[0.01; 17.37]
Disease_Binary	SVT	NRAP	PTV	freq0.001	153	859	857	0.0831571	-0.573292	0.330875	0.563667	[0.29; 1.08]
Disease_Binary	SVT	NRAP	PTV	freq1e-05	105	202	201	0.136927	-0.998281	0.671189	0.368512	[0.1; 1.37]
Disease_Binary	SVT	NRAP	PTV_&_missense0	freq0.001	1306	12829	12563	0.649851	-0.039053	0.0860255	0.9617	[0.81; 1.14]
Disease_Binary	SVT	NRAP	PTV_&_missense0	freq1e-05	825	1690	1678	0.401638	-0.200712	0.239313	0.818148	[0.51; 1.31]
Disease_Binary	SVT	NRAP	PTV_&_missense0.2	freq0.001	1039	10327	10186	0.684664	-0.0390055	0.0960474	0.961745	[0.8; 1.16]
Disease_Binary	SVT	NRAP	PTV_&_missense0.2	freq1e-05	670	1370	1359	0.556737	-0.15581	0.265122	0.855721	[0.51; 1.44]
Disease_Binary	SVT	NRAP	PTV_&_missense0.4	freq0.001	678	5977	5933	0.118699	-0.19725	0.126422	0.820985	[0.64; 1.05]
Disease_Binary	SVT	NRAP	PTV_&_missense0.4	freq1e-05	437	944	936	0.782784	-0.0876225	0.317826	0.916107	[0.49; 1.71]
Disease_Binary	SVT	NRAP	PTV_&_missense0.6	freq0.001	308	1594	1587	0.981564	0.00564209	0.244166	1.00566	[0.62; 1.62]
Disease_Binary	SVT	NRAP	PTV_&_missense0.6	freq1e-05	218	443	437	0.751128	-0.145144	0.457648	0.864897	[0.35; 2.12]
Disease_Binary	SVT	NRAP	PTV_&_missense0.8	freq0.001	172	900	898	0.0683512	-0.590982	0.324237	0.553783	[0.29; 1.05]
Disease_Binary	SVT	NRAP	PTV_&_missense0.8	freq1e-05	120	227	226	0.115598	-0.999933	0.635475	0.367904	[0.11; 1.28]
Disease_Binary	VT	NRAP	missense0	freq0.001	1153	11970	11725	0.216807	0.158444	0.128288	1.17169	[0.91; 1.51]
Disease_Binary	VT	NRAP	missense0	freq1e-05	720	1488	1478	0.944929	-0.0257857	0.373297	0.974544	[0.47; 2.03]
Disease_Binary	VT	NRAP	missense0.2	freq0.001	886	9468	9342	0.63918	0.0678857	0.144793	1.07024	[0.81; 1.42]
Disease_Binary	VT	NRAP	missense0.2	freq1e-05	565	1168	1159	0.0527498	-0.819578	0.423125	0.440617	[0.19; 1.01]
Disease_Binary	VT	NRAP	missense0.4	freq0.001	525	5118	5082	0.848748	0.0375069	0.196664	1.03822	[0.71; 1.53]
Disease_Binary	VT	NRAP	missense0.4	freq1e-05	332	742	736	0.174858	-0.715727	0.527528	0.488837	[0.17; 1.37]
Disease_Binary	VT	NRAP	missense0.6	freq0.001	155	735	730	0.929025	0.0454598	0.510371	1.04651	[0.38; 2.85]
Disease_Binary	VT	NRAP	missense0.6	freq1e-05	113	241	236	0.285038	-0.963046	0.900825	0.381729	[0.07; 2.23]
Disease_Binary	VT	NRAP	missense0.8	freq0.001	19	41	41	0.672786	-1.00828	2.38743	0.364846	[0; 39.29]
Disease_Binary	VT	NRAP	missense0.8	freq1e-05	15	25	25	0.743441	-1.00785	3.07927	0.365004	[0; 152.55]
Disease_Binary	VT	NRAP	PTV	freq0.001	153	859	857	0.868008	-0.0798707	0.4806	0.923236	[0.36; 2.37]
Disease_Binary	VT	NRAP	PTV	freq1e-05	105	202	201	0.350749	0.907214	0.972218	2.47741	[0.37; 16.66]
Disease_Binary	VT	NRAP	PTV_&_missense0	freq0.001	1306	12829	12563	0.249787	0.142703	0.123996	1.15339	[0.9; 1.47]
Disease_Binary	VT	NRAP	PTV_&_missense0	freq1e-05	825	1690	1678	0.787212	0.0940464	0.348407	1.09861	[0.55; 2.17]
Disease_Binary	VT	NRAP	PTV_&_missense0.2	freq0.001	1039	10327	10186	0.68835	0.0556239	0.13868	1.0572	[0.81; 1.39]
Disease_Binary	VT	NRAP	PTV_&_missense0.2	freq1e-05	670	1370	1359	0.16059	-0.544136	0.387813	0.580343	[0.27; 1.24]
Disease_Binary	VT	NRAP	PTV_&_missense0.4	freq0.001	678	5977	5933	0.909504	0.0207057	0.182166	1.02092	[0.71; 1.46]
Disease_Binary	VT	NRAP	PTV_&_missense0.4	freq1e-05	437	944	936	0.455133	-0.346028	0.463295	0.707493	[0.29; 1.75]
Disease_Binary	VT	NRAP	PTV_&_missense0.6	freq0.001	308	1594	1587	0.952169	-0.0210078	0.350224	0.979211	[0.49; 1.95]
Disease_Binary	VT	NRAP	PTV_&_missense0.6	freq1e-05	218	443	437	0.880758	-0.0991456	0.660934	0.905611	[0.25; 3.31]
Disease_Binary	VT	NRAP	PTV_&_missense0.8	freq0.001	172	900	898	0.80546	-0.116048	0.471191	0.890432	[0.35; 2.24]
Disease_Binary	VT	NRAP	PTV_&_missense0.8	freq1e-05	120	227	226	0.428753	0.733672	0.927142	2.08271	[0.34; 12.82]
Disease_Binary	AF	PLEKHM2	missense0	freq0.001	609	6235	6194	0.482557	-0.0380808	0.0542311	0.962635	[0.87; 1.07]
Disease_Binary	AF	PLEKHM2	missense0	freq1e-05	340	695	693	0.697434	0.0645097	0.165926	1.06664	[0.77; 1.48]
Disease_Binary	AF	PLEKHM2	missense0.2	freq0.001	418	3311	3288	0.753679	-0.0235432	0.0750282	0.976732	[0.84; 1.13]
Disease_Binary	AF	PLEKHM2	missense0.2	freq1e-05	240	506	504	0.423827	0.154737	0.193469	1.16735	[0.8; 1.71]
Disease_Binary	AF	PLEKHM2	missense0.4	freq0.001	233	2098	2096	0.395571	-0.0794375	0.0935044	0.923636	[0.77; 1.11]
Disease_Binary	AF	PLEKHM2	missense0.4	freq1e-05	128	263	263	0.547014	-0.163675	0.271776	0.849018	[0.5; 1.45]
Disease_Binary	AF	PLEKHM2	missense0.6	freq0.001	58	277	276	0.481178	0.190154	0.269948	1.20944	[0.71; 2.05]
Disease_Binary	AF	PLEKHM2	missense0.6	freq1e-05	35	61	61	0.432918	-0.457051	0.582819	0.633148	[0.2; 1.98]
Disease_Binary	AF	PLEKHM2	PTV	freq0.001	55	139	136	0.0321498	0.575164	0.26706	1.77742	[1.05; 3]
Disease_Binary	AF	PLEKHM2	PTV	freq1e-05	48	88	85	0.222037	0.474438	0.388524	1.60711	[0.75; 3.44]
Disease_Binary	AF	PLEKHM2	PTV_&_missense0	freq0.001	664	6374	6326	0.744459	-0.0174064	0.0534015	0.982744	[0.89; 1.09]
Disease_Binary	AF	PLEKHM2	PTV_&_missense0	freq1e-05	388	783	777	0.403968	0.126954	0.152121	1.13536	[0.84; 1.53]
Disease_Binary	AF	PLEKHM2	PTV_&_missense0.2	freq0.001	473	3450	3421	0.846209	0.0141317	0.0728597	1.01423	[0.88; 1.17]
Disease_Binary	AF	PLEKHM2	PTV_&_missense0.2	freq1e-05	288	594	588	0.209417	0.216498	0.172485	1.24172	[0.89; 1.74]
Disease_Binary	AF	PLEKHM2	PTV_&_missense0.4	freq0.001	288	2237	2232	0.84088	-0.0179834	0.0895734	0.982177	[0.82; 1.17]
Disease_Binary	AF	PLEKHM2	PTV_&_missense0.4	freq1e-05	176	351	348	0.83641	0.0459921	0.222735	1.04707	[0.68; 1.62]
Disease_Binary	AF	PLEKHM2	PTV_&_missense0.6	freq0.001	113	416	412	0.0539133	0.393004	0.203889	1.48142	[0.99; 2.21]
Disease_Binary	AF	PLEKHM2	PTV_&_missense0.6	freq1e-05	83	149	146	0.561159	0.187878	0.323302	1.20669	[0.64; 2.27]
Disease_Binary	AF	PLEKHM2	PTV_&_missense0.8	freq0.001	55	139	136	0.0321498	0.575164	0.26706	1.77742	[1.05; 3]
Disease_Binary	AF	PLEKHM2	PTV_&_missense0.8	freq1e-05	48	88	85	0.222037	0.474438	0.388524	1.60711	[0.75; 3.44]
Disease_Binary	DCM	PLEKHM2	missense0	freq0.001	607	6061	6020	0.948845	0.0180003	0.280566	1.01816	[0.59; 1.76]
Disease_Binary	DCM	PLEKHM2	missense0	freq1e-05	335	642	641	0.579309	0.476708	0.859873	1.61076	[0.3; 8.69]
Disease_Binary	DCM	PLEKHM2	missense0.2	freq0.001	416	3236	3213	0.288061	-0.408423	0.38444	0.664698	[0.31; 1.41]
Disease_Binary	DCM	PLEKHM2	missense0.2	freq1e-05	236	464	463	0.977473	0.02863	1.01391	1.02904	[0.14; 7.51]
Disease_Binary	DCM	PLEKHM2	missense0.4	freq0.001	233	2053	2051	0.552748	-0.290637	0.489578	0.747787	[0.29; 1.95]
Disease_Binary	DCM	PLEKHM2	missense0.4	freq1e-05	125	227	227	0.496285	-1.00584	1.47842	0.365738	[0.02; 6.63]
Disease_Binary	DCM	PLEKHM2	missense0.6	freq0.001	58	272	271	0.469766	-1.00155	1.38554	0.36731	[0.02; 5.55]
Disease_Binary	DCM	PLEKHM2	missense0.6	freq1e-05	34	51	51	0.756268	-1.00477	3.23718	0.366129	[0; 208.53]
Disease_Binary	DCM	PLEKHM2	PTV	freq0.001	51	131	129	0.58419	-0.961988	1.75778	0.382132	[0.01; 11.98]
Disease_Binary	DCM	PLEKHM2	PTV	freq1e-05	44	80	78	0.679195	-0.933507	2.25724	0.393173	[0; 32.81]
Disease_Binary	DCM	PLEKHM2	PTV_&_missense0	freq0.001	658	6192	6145	0.981733	-0.0063413	0.276953	0.993679	[0.58; 1.71]
Disease_Binary	DCM	PLEKHM2	PTV_&_missense0	freq1e-05	379	722	718	0.711448	0.296486	0.801504	1.34512	[0.28; 6.47]
Disease_Binary	DCM	PLEKHM2	PTV_&_missense0.2	freq0.001	467	3367	3339	0.248541	-0.433031	0.375276	0.64854	[0.31; 1.35]
Disease_Binary	DCM	PLEKHM2	PTV_&_missense0.2	freq1e-05	280	544	540	0.886128	-0.131995	0.921725	0.876345	[0.14; 5.34]
Disease_Binary	DCM	PLEKHM2	PTV_&_missense0.4	freq0.001	284	2184	2180	0.47218	-0.339172	0.471769	0.71236	[0.28; 1.8]
Disease_Binary	DCM	PLEKHM2	PTV_&_missense0.4	freq1e-05	169	307	305	0.426124	-0.984399	1.23693	0.373664	[0.03; 4.22]
Disease_Binary	DCM	PLEKHM2	PTV_&_missense0.6	freq0.001	109	403	400	0.364577	-0.986799	1.08837	0.372768	[0.04; 3.15]
Disease_Binary	DCM	PLEKHM2	PTV_&_missense0.6	freq1e-05	78	131	129	0.605296	-0.956949	1.85168	0.384063	[0.01; 14.47]
Disease_Binary	DCM	PLEKHM2	PTV_&_missense0.8	freq0.001	51	131	129	0.58419	-0.961988	1.75778	0.382132	[0.01; 11.98]
Disease_Binary	DCM	PLEKHM2	PTV_&_missense0.8	freq1e-05	44	80	78	0.679195	-0.933507	2.25724	0.393173	[0; 32.81]
Disease_Binary	HCM	PLEKHM2	missense0	freq0.001	609	6235	6194	0.0407542	0.590316	0.265948	1.80456	[1.07; 3.04]
Disease_Binary	HCM	PLEKHM2	missense0	freq1e-05	340	695	693	0.0361106	1.33849	0.536368	3.81328	[1.33; 10.91]
Disease_Binary	HCM	PLEKHM2	missense0.2	freq0.001	418	3311	3288	0.80031	0.119762	0.473467	1.12723	[0.45; 2.85]
Disease_Binary	HCM	PLEKHM2	missense0.2	freq1e-05	240	506	504	0.106682	1.96162	1.21592	7.11084	[0.66; 77.08]
Disease_Binary	HCM	PLEKHM2	missense0.4	freq0.001	233	2098	2096	0.447042	0.460692	0.60589	1.58517	[0.48; 5.2]
Disease_Binary	HCM	PLEKHM2	missense0.4	freq1e-05	128	263	263	0.221014	2.18532	1.78563	8.89352	[0.27; 294.47]
Disease_Binary	HCM	PLEKHM2	missense0.6	freq0.001	58	277	276	0.207401	2.2831	1.81092	9.80704	[0.28; 341.21]
Disease_Binary	HCM	PLEKHM2	missense0.6	freq1e-05	35	61	61	0.797141	-1.00181	3.89734	0.367215	[0; 762.78]
Disease_Binary	HCM	PLEKHM2	PTV	freq0.001	55	139	136	0.0673198	4.12211	2.25309	61.6891	[0.75; 5105.98]
Disease_Binary	HCM	PLEKHM2	PTV	freq1e-05	48	88	85	0.0446056	2.60704	0.825509	13.5588	[2.69; 68.38]
Disease_Binary	HCM	PLEKHM2	PTV_&_missense0	freq0.001	664	6374	6326	0.0218723	0.637426	0.257515	1.89161	[1.14; 3.13]
Disease_Binary	HCM	PLEKHM2	PTV_&_missense0	freq1e-05	388	783	777	0.0119897	1.48036	0.473822	4.39453	[1.74; 11.12]
Disease_Binary	HCM	PLEKHM2	PTV_&_missense0.2	freq0.001	473	3450	3421	0.532924	0.288811	0.463174	1.33484	[0.54; 3.31]
Disease_Binary	HCM	PLEKHM2	PTV_&_missense0.2	freq1e-05	288	594	588	0.0243321	1.5146	0.536545	4.54762	[1.59; 13.02]
Disease_Binary	HCM	PLEKHM2	PTV_&_missense0.4	freq0.001	288	2237	2232	0.226363	0.70808	0.585297	2.03009	[0.64; 6.39]
Disease_Binary	HCM	PLEKHM2	PTV_&_missense0.4	freq1e-05	176	351	348	0.0330674	1.77724	0.634432	5.91349	[1.71; 20.51]
Disease_Binary	HCM	PLEKHM2	PTV_&_missense0.6	freq0.001	113	416	412	0.0425377	1.64801	0.633759	5.19663	[1.5; 18]
Disease_Binary	HCM	PLEKHM2	PTV_&_missense0.6	freq1e-05	83	149	146	0.0641285	4.20414	2.27093	66.963	[0.78; 5739.71]
Disease_Binary	HCM	PLEKHM2	PTV_&_missense0.8	freq0.001	55	139	136	0.0673198	4.12211	2.25309	61.6891	[0.75; 5105.98]
Disease_Binary	HCM	PLEKHM2	PTV_&_missense0.8	freq1e-05	48	88	85	0.0446056	2.60704	0.825509	13.5588	[2.69; 68.38]
Disease_Binary	HF	PLEKHM2	missense0	freq0.001	609	6232	6191	0.691413	0.0299915	0.0755571	1.03045	[0.89; 1.19]
Disease_Binary	HF	PLEKHM2	missense0	freq1e-05	340	694	692	0.970198	-0.0085477	0.228791	0.991489	[0.63; 1.55]
Disease_Binary	HF	PLEKHM2	missense0.2	freq0.001	418	3311	3288	0.891165	0.0142093	0.103846	1.01431	[0.83; 1.24]
Disease_Binary	HF	PLEKHM2	missense0.2	freq1e-05	240	506	504	0.522316	0.171654	0.268301	1.18727	[0.7; 2.01]
Disease_Binary	HF	PLEKHM2	missense0.4	freq0.001	233	2098	2096	0.747727	-0.04194	0.130395	0.958927	[0.74; 1.24]
Disease_Binary	HF	PLEKHM2	missense0.4	freq1e-05	128	263	263	0.164826	0.527263	0.379593	1.69429	[0.81; 3.57]
Disease_Binary	HF	PLEKHM2	missense0.6	freq0.001	58	277	276	0.842383	0.0746755	0.375544	1.07753	[0.52; 2.25]
Disease_Binary	HF	PLEKHM2	missense0.6	freq1e-05	35	61	61	0.286619	0.852208	0.799768	2.34482	[0.49; 11.24]
Disease_Binary	HF	PLEKHM2	PTV	freq0.001	55	139	136	0.918242	-0.0447925	0.436367	0.956196	[0.41; 2.25]
Disease_Binary	HF	PLEKHM2	PTV	freq1e-05	48	88	85	0.351994	0.50346	0.540932	1.65444	[0.57; 4.78]
Disease_Binary	HF	PLEKHM2	PTV_&_missense0	freq0.001	664	6371	6323	0.708783	0.0277976	0.0744265	1.02819	[0.89; 1.19]
Disease_Binary	HF	PLEKHM2	PTV_&_missense0	freq1e-05	388	782	776	0.743396	0.068814	0.210209	1.07124	[0.71; 1.62]
Disease_Binary	HF	PLEKHM2	PTV_&_missense0.2	freq0.001	473	3450	3421	0.912994	0.0110298	0.100947	1.01109	[0.83; 1.23]
Disease_Binary	HF	PLEKHM2	PTV_&_missense0.2	freq1e-05	288	594	588	0.325342	0.235642	0.239586	1.26572	[0.79; 2.02]
Disease_Binary	HF	PLEKHM2	PTV_&_missense0.4	freq0.001	288	2237	2232	0.735607	-0.0422024	0.124979	0.958676	[0.75; 1.22]
Disease_Binary	HF	PLEKHM2	PTV_&_missense0.4	freq1e-05	176	351	348	0.0945424	0.519583	0.310772	1.68133	[0.91; 3.09]
Disease_Binary	HF	PLEKHM2	PTV_&_missense0.6	freq0.001	113	416	412	0.933234	0.0238515	0.284706	1.02414	[0.59; 1.79]
Disease_Binary	HF	PLEKHM2	PTV_&_missense0.6	freq1e-05	83	149	146	0.171301	0.613022	0.448103	1.846	[0.77; 4.44]
Disease_Binary	HF	PLEKHM2	PTV_&_missense0.8	freq0.001	55	139	136	0.918242	-0.0447925	0.436367	0.956196	[0.41; 2.25]
Disease_Binary	HF	PLEKHM2	PTV_&_missense0.8	freq1e-05	48	88	85	0.351994	0.50346	0.540932	1.65444	[0.57; 4.78]
Disease_Binary	SVT	PLEKHM2	missense0	freq0.001	609	6235	6194	0.939241	-0.0094798	0.124368	0.990565	[0.78; 1.26]
Disease_Binary	SVT	PLEKHM2	missense0	freq1e-05	340	695	693	0.244775	-0.439109	0.377522	0.64461	[0.31; 1.35]
Disease_Binary	SVT	PLEKHM2	missense0.2	freq0.001	418	3311	3288	0.956827	0.00922842	0.170467	1.00927	[0.72; 1.41]
Disease_Binary	SVT	PLEKHM2	missense0.2	freq1e-05	240	506	504	0.611499	-0.224599	0.442182	0.798836	[0.34; 1.9]
Disease_Binary	SVT	PLEKHM2	missense0.4	freq0.001	233	2098	2096	0.579798	0.117994	0.21311	1.12524	[0.74; 1.71]
Disease_Binary	SVT	PLEKHM2	missense0.4	freq1e-05	128	263	263	0.305846	-0.632065	0.617265	0.531493	[0.16; 1.78]
Disease_Binary	SVT	PLEKHM2	missense0.6	freq0.001	58	277	276	0.643573	-0.279539	0.604134	0.756133	[0.23; 2.47]
Disease_Binary	SVT	PLEKHM2	missense0.6	freq1e-05	35	61	61	0.583577	0.721873	1.31688	2.05828	[0.16; 27.19]
Disease_Binary	SVT	PLEKHM2	PTV	freq0.001	55	139	136	0.2138	-0.959376	0.771708	0.383132	[0.08; 1.74]
Disease_Binary	SVT	PLEKHM2	PTV	freq1e-05	48	88	85	0.336845	-0.927928	0.96617	0.395372	[0.06; 2.63]
Disease_Binary	SVT	PLEKHM2	PTV_&_missense0	freq0.001	664	6374	6326	0.784917	-0.0334934	0.122724	0.967061	[0.76; 1.23]
Disease_Binary	SVT	PLEKHM2	PTV_&_missense0	freq1e-05	388	783	777	0.153048	-0.501007	0.350637	0.60592	[0.3; 1.2]
Disease_Binary	SVT	PLEKHM2	PTV_&_missense0.2	freq0.001	473	3450	3421	0.829714	-0.0357625	0.166284	0.964869	[0.7; 1.34]
Disease_Binary	SVT	PLEKHM2	PTV_&_missense0.2	freq1e-05	288	594	588	0.390725	-0.343804	0.400562	0.709068	[0.32; 1.55]
Disease_Binary	SVT	PLEKHM2	PTV_&_missense0.4	freq0.001	288	2237	2232	0.839257	0.0416813	0.205485	1.04256	[0.7; 1.56]
Disease_Binary	SVT	PLEKHM2	PTV_&_missense0.4	freq1e-05	176	351	348	0.167531	-0.718032	0.520245	0.487711	[0.18; 1.35]
Disease_Binary	SVT	PLEKHM2	PTV_&_missense0.6	freq0.001	113	416	412	0.258098	-0.538076	0.475796	0.58387	[0.23; 1.48]
Disease_Binary	SVT	PLEKHM2	PTV_&_missense0.6	freq1e-05	83	149	146	0.65262	-0.350672	0.779053	0.704215	[0.15; 3.24]
Disease_Binary	SVT	PLEKHM2	PTV_&_missense0.8	freq0.001	55	139	136	0.2138	-0.959376	0.771708	0.383132	[0.08; 1.74]
Disease_Binary	SVT	PLEKHM2	PTV_&_missense0.8	freq1e-05	48	88	85	0.336845	-0.927928	0.96617	0.395372	[0.06; 2.63]
Disease_Binary	VT	PLEKHM2	missense0	freq0.001	609	6235	6194	0.988295	-0.0026461	0.180365	0.997357	[0.7; 1.42]
Disease_Binary	VT	PLEKHM2	missense0	freq1e-05	340	695	693	0.45628	-0.407507	0.546999	0.665307	[0.23; 1.94]
Disease_Binary	VT	PLEKHM2	missense0.2	freq0.001	418	3311	3288	0.28551	-0.265125	0.248239	0.76711	[0.47; 1.25]
Disease_Binary	VT	PLEKHM2	missense0.2	freq1e-05	240	506	504	0.356546	-0.591557	0.641625	0.553465	[0.16; 1.95]
Disease_Binary	VT	PLEKHM2	missense0.4	freq0.001	233	2098	2096	0.046125	-0.623025	0.312411	0.53632	[0.17; 1.08]
Disease_Binary	VT	PLEKHM2	missense0.4	freq1e-05	128	263	263	0.264613	-1.00947	0.9049	0.364414	[0.06; 2.15]
Disease_Binary	VT	PLEKHM2	missense0.6	freq0.001	58	277	276	0.822338	-0.20125	0.896282	0.817708	[0.14; 4.74]
Disease_Binary	VT	PLEKHM2	missense0.6	freq1e-05	35	61	61	0.594787	-1.00944	1.89775	0.364424	[0.01; 15.03]
Disease_Binary	VT	PLEKHM2	PTV	freq0.001	55	139	136	0.869795	0.173777	1.06014	1.18979	[0.15; 9.5]
Disease_Binary	VT	PLEKHM2	PTV	freq1e-05	48	88	85	0.536183	0.813867	1.31567	2.25662	[0.17; 29.74]
Disease_Binary	VT	PLEKHM2	PTV_&_missense0	freq0.001	664	6374	6326	0.989605	0.00231627	0.177789	1.00232	[0.71; 1.42]
Disease_Binary	VT	PLEKHM2	PTV_&_missense0	freq1e-05	388	783	777	0.652816	-0.226927	0.504446	0.796979	[0.3; 2.14]
Disease_Binary	VT	PLEKHM2	PTV_&_missense0.2	freq0.001	473	3450	3421	0.316244	-0.242158	0.241625	0.784932	[0.49; 1.26]
Disease_Binary	VT	PLEKHM2	PTV_&_missense0.2	freq1e-05	288	594	588	0.577825	-0.320419	0.575708	0.725845	[0.23; 2.24]
Disease_Binary	VT	PLEKHM2	PTV_&_missense0.4	freq0.001	288	2237	2232	0.0618708	-0.559741	0.299772	0.571357	[0.32; 1.03]
Disease_Binary	VT	PLEKHM2	PTV_&_missense0.4	freq1e-05	176	351	348	0.569571	-0.424065	0.745697	0.654381	[0.15; 2.82]
Disease_Binary	VT	PLEKHM2	PTV_&_missense0.6	freq0.001	113	416	412	0.947653	-0.0449463	0.68459	0.956049	[0.25; 3.66]
Disease_Binary	VT	PLEKHM2	PTV_&_missense0.6	freq1e-05	83	149	146	0.837313	0.222031	1.08133	1.24861	[0.15; 10.4]
Disease_Binary	VT	PLEKHM2	PTV_&_missense0.8	freq0.001	55	139	136	0.869795	0.173777	1.06014	1.18979	[0.15; 9.5]
Disease_Binary	VT	PLEKHM2	PTV_&_missense0.8	freq1e-05	48	88	85	0.536183	0.813867	1.31567	2.25662	[0.17; 29.74]
Disease_Binary	AF	PPA2	missense0	freq0.001	215	3452	3443	0.715433	0.0259459	0.0711685	1.02629	[0.89; 1.18]
Disease_Binary	AF	PPA2	missense0	freq1e-05	146	298	298	0.977787	0.00695944	0.249947	1.00698	[0.62; 1.64]
Disease_Binary	AF	PPA2	missense0.2	freq0.001	139	1918	1918	0.0684122	-0.175837	0.096493	0.838754	[0.69; 1.01]
Disease_Binary	AF	PPA2	missense0.2	freq1e-05	99	200	200	0.954745	0.0174427	0.307367	1.0176	[0.56; 1.86]
Disease_Binary	AF	PPA2	missense0.4	freq0.001	82	1512	1512	0.042789	-0.219307	0.10834	0.803075	[0.63; 1]
Disease_Binary	AF	PPA2	missense0.4	freq1e-05	60	119	119	0.409309	-0.328301	0.397888	0.720146	[0.33; 1.57]
Disease_Binary	AF	PPA2	missense0.6	freq0.001	48	1254	1254	0.0533753	-0.226787	0.117392	0.797091	[0.63; 1]
Disease_Binary	AF	PPA2	missense0.6	freq1e-05	35	66	66	0.592489	-0.282204	0.527255	0.75412	[0.27; 2.12]
Disease_Binary	AF	PPA2	missense0.8	freq0.001	17	78	78	0.774877	-0.12903	0.451152	0.878947	[0.36; 2.13]
Disease_Binary	AF	PPA2	missense0.8	freq1e-05	15	26	26	0.73234	-0.304993	0.891755	0.737128	[0.13; 4.23]
Disease_Binary	AF	PPA2	PTV	freq0.001	31	128	125	0.248712	0.422858	0.366592	1.52632	[0.74; 3.13]
Disease_Binary	AF	PPA2	PTV	freq1e-05	22	41	41	0.182137	0.967612	0.725236	2.63165	[0.64; 10.9]
Disease_Binary	AF	PPA2	PTV_&_missense0	freq0.001	246	3580	3568	0.563356	0.0403824	0.0698821	1.04121	[0.91; 1.19]
Disease_Binary	AF	PPA2	PTV_&_missense0	freq1e-05	168	339	339	0.644734	0.108968	0.236326	1.11513	[0.7; 1.77]
Disease_Binary	AF	PPA2	PTV_&_missense0.2	freq0.001	170	2046	2043	0.141822	-0.13712	0.0933399	0.871865	[0.73; 1.05]
Disease_Binary	AF	PPA2	PTV_&_missense0.2	freq1e-05	121	241	241	0.566697	0.16215	0.283021	1.17604	[0.68; 2.05]
Disease_Binary	AF	PPA2	PTV_&_missense0.4	freq0.001	113	1640	1637	0.106359	-0.167816	0.103926	0.845509	[0.69; 1.04]
Disease_Binary	AF	PPA2	PTV_&_missense0.4	freq1e-05	82	160	160	0.934926	-0.028484	0.348862	0.971918	[0.49; 1.93]
Disease_Binary	AF	PPA2	PTV_&_missense0.6	freq0.001	79	1382	1379	0.136629	-0.166454	0.11183	0.846662	[0.68; 1.05]
Disease_Binary	AF	PPA2	PTV_&_missense0.6	freq1e-05	57	107	107	0.72509	0.149981	0.42649	1.16181	[0.5; 2.68]
Disease_Binary	AF	PPA2	PTV_&_missense0.8	freq0.001	48	206	203	0.474665	0.203416	0.284533	1.22558	[0.7; 2.14]
Disease_Binary	AF	PPA2	PTV_&_missense0.8	freq1e-05	37	67	67	0.412591	0.461025	0.562677	1.5857	[0.53; 4.78]
Disease_Binary	DCM	PPA2	missense0	freq0.001	209	3340	3331	0.273086	0.413056	0.376882	1.51143	[0.72; 3.16]
Disease_Binary	DCM	PPA2	missense0	freq1e-05	140	279	279	0.614356	0.647652	1.28537	1.91105	[0.15; 23.74]
Disease_Binary	DCM	PPA2	missense0.2	freq0.001	134	1851	1851	0.664464	-0.222088	0.512009	0.800845	[0.29; 2.18]
Disease_Binary	DCM	PPA2	missense0.2	freq1e-05	94	182	182	0.334609	1.53862	1.59463	4.65815	[0.2; 106.07]
Disease_Binary	DCM	PPA2	missense0.4	freq0.001	78	1461	1461	0.560513	-0.337036	0.57902	0.713883	[0.23; 2.22]
Disease_Binary	DCM	PPA2	missense0.4	freq1e-05	57	115	115	0.120617	3.17156	2.04328	23.8447	[0.43; 1308.18]
Disease_Binary	DCM	PPA2	missense0.6	freq0.001	47	1211	1211	0.333497	-0.609663	0.630407	0.543534	[0.16; 1.87]
Disease_Binary	DCM	PPA2	missense0.6	freq1e-05	34	64	64	0.709572	-1.0027	2.6923	0.366888	[0; 71.82]
Disease_Binary	DCM	PPA2	missense0.8	freq0.001	17	75	75	0.67821	-1.00349	2.4186	0.366597	[0; 41.97]
Disease_Binary	DCM	PPA2	missense0.8	freq1e-05	15	26	26	0.811742	-1.00379	4.21443	0.366488	[0; 1417.28]
Disease_Binary	DCM	PPA2	PTV	freq0.001	31	122	119	0.621394	-0.944357	1.91213	0.388929	[0.01; 16.5]
Disease_Binary	DCM	PPA2	PTV	freq1e-05	22	39	39	0.782561	-1.00382	3.63727	0.366475	[0; 457.25]
Disease_Binary	DCM	PPA2	PTV_&_missense0	freq0.001	240	3462	3450	0.327059	0.36249	0.369867	1.4369	[0.7; 2.97]
Disease_Binary	DCM	PPA2	PTV_&_missense0	freq1e-05	162	318	318	0.701601	0.46441	1.21205	1.59107	[0.15; 17.12]
Disease_Binary	DCM	PPA2	PTV_&_missense0.2	freq0.001	165	1973	1970	0.584453	-0.270558	0.49472	0.762953	[0.29; 2.01]
Disease_Binary	DCM	PPA2	PTV_&_missense0.2	freq1e-05	116	221	221	0.43955	1.12899	1.46061	3.09252	[0.18; 54.15]
Disease_Binary	DCM	PPA2	PTV_&_missense0.4	freq0.001	109	1583	1580	0.483666	-0.388255	0.554318	0.67824	[0.23; 2.01]
Disease_Binary	DCM	PPA2	PTV_&_missense0.4	freq1e-05	79	154	154	0.223146	2.17032	1.78158	8.76113	[0.27; 287.78]
Disease_Binary	DCM	PPA2	PTV_&_missense0.6	freq0.001	78	1333	1330	0.2831	-0.64281	0.598864	0.525813	[0.16; 1.7]
Disease_Binary	DCM	PPA2	PTV_&_missense0.6	freq1e-05	56	103	103	0.642949	-1.00326	2.16415	0.366684	[0.01; 25.49]
Disease_Binary	DCM	PPA2	PTV_&_missense0.8	freq0.001	48	197	194	0.519051	-0.967301	1.50014	0.380108	[0.02; 7.19]
Disease_Binary	DCM	PPA2	PTV_&_missense0.8	freq1e-05	37	65	65	0.715429	-1.00395	2.75375	0.36643	[0; 80.92]
Disease_Binary	HCM	PPA2	missense0	freq0.001	215	3452	3443	0.324171	-0.496877	0.503971	0.608428	[0.23; 1.63]
Disease_Binary	HCM	PPA2	missense0	freq1e-05	146	298	298	0.538529	-1.00202	1.62919	0.367139	[0.02; 8.95]
Disease_Binary	HCM	PPA2	missense0.2	freq0.001	139	1918	1918	0.138193	-1.00709	0.679292	0.365282	[0.1; 1.38]
Disease_Binary	HCM	PPA2	missense0.2	freq1e-05	99	200	200	0.610943	-1.00215	1.96992	0.367088	[0.01; 17.44]
Disease_Binary	HCM	PPA2	missense0.4	freq0.001	82	1512	1512	0.193106	-1.00647	0.773347	0.365507	[0.08; 1.66]
Disease_Binary	HCM	PPA2	missense0.4	freq1e-05	60	119	119	0.704209	-1.00075	2.63601	0.367605	[0; 64.45]
Disease_Binary	HCM	PPA2	missense0.6	freq0.001	48	1254	1254	0.23411	-1.00635	0.845787	0.365551	[0.07; 1.92]
Disease_Binary	HCM	PPA2	missense0.6	freq1e-05	35	66	66	0.76704	-1.00111	3.37929	0.36747	[0; 276.53]
Disease_Binary	HCM	PPA2	missense0.8	freq0.001	17	78	78	0.749262	-1.00187	3.13464	0.367191	[0; 171.06]
Disease_Binary	HCM	PPA2	missense0.8	freq1e-05	15	26	26	0.847532	-1.00245	5.21385	0.366978	[0; 10063.66]
Disease_Binary	HCM	PPA2	PTV	freq0.001	31	128	125	0.690293	-0.951285	2.38742	0.386244	[0; 41.6]
Disease_Binary	HCM	PPA2	PTV	freq1e-05	22	41	41	0.805623	-1.00128	4.06898	0.367409	[0; 1068.4]
Disease_Binary	HCM	PPA2	PTV_&_missense0	freq0.001	246	3580	3568	0.294972	-0.516571	0.493252	0.596563	[0.23; 1.57]
Disease_Binary	HCM	PPA2	PTV_&_missense0	freq1e-05	168	339	339	0.507622	-1.00223	1.5127	0.36706	[0.02; 7.12]
Disease_Binary	HCM	PPA2	PTV_&_missense0.2	freq0.001	170	2046	2043	0.124672	-1.0035	0.653552	0.366594	[0.1; 1.32]
Disease_Binary	HCM	PPA2	PTV_&_missense0.2	freq1e-05	121	241	241	0.571932	-1.00232	1.77335	0.367029	[0.01; 11.86]
Disease_Binary	HCM	PPA2	PTV_&_missense0.4	freq0.001	113	1640	1637	0.173425	-1.00179	0.735918	0.367221	[0.09; 1.55]
Disease_Binary	HCM	PPA2	PTV_&_missense0.4	freq1e-05	82	160	160	0.650932	-1.00112	2.21257	0.367468	[0; 28.09]
Disease_Binary	HCM	PPA2	PTV_&_missense0.6	freq0.001	79	1382	1379	0.209503	-1.00075	0.797451	0.367604	[0.08; 1.75]
Disease_Binary	HCM	PPA2	PTV_&_missense0.6	freq1e-05	57	107	107	0.700116	-1.00141	2.59996	0.367361	[0; 60.01]
Disease_Binary	HCM	PPA2	PTV_&_missense0.8	freq0.001	48	206	203	0.609557	-0.970094	1.89952	0.379047	[0.01; 15.69]
Disease_Binary	HCM	PPA2	PTV_&_missense0.8	freq1e-05	37	67	67	0.754802	-1.00192	3.20807	0.367173	[0; 197.53]
Disease_Binary	HF	PPA2	missense0	freq0.001	215	3452	3443	0.260358	0.112829	0.100244	1.11944	[0.92; 1.36]
Disease_Binary	HF	PPA2	missense0	freq1e-05	146	298	298	0.0290493	0.606725	0.265634	1.83441	[1.09; 3.09]
Disease_Binary	HF	PPA2	missense0.2	freq0.001	139	1918	1918	0.949712	-0.0085114	0.134957	0.991525	[0.76; 1.29]
Disease_Binary	HF	PPA2	missense0.2	freq1e-05	99	200	200	0.0272659	0.718772	0.310056	2.05191	[1.12; 3.77]
Disease_Binary	HF	PPA2	missense0.4	freq0.001	82	1512	1512	0.720489	-0.054222	0.15154	0.947222	[0.7; 1.27]
Disease_Binary	HF	PPA2	missense0.4	freq1e-05	60	119	119	0.0562952	1.04699	0.548522	2.84905	[0.97; 8.35]
Disease_Binary	HF	PPA2	missense0.6	freq0.001	48	1254	1254	0.574848	-0.0921942	0.164361	0.911928	[0.66; 1.26]
Disease_Binary	HF	PPA2	missense0.6	freq1e-05	35	66	66	0.164899	0.995561	0.716858	2.70624	[0.66; 11.03]
Disease_Binary	HF	PPA2	missense0.8	freq0.001	17	78	78	0.421941	0.503597	0.6271	1.65466	[0.48; 5.66]
Disease_Binary	HF	PPA2	missense0.8	freq1e-05	15	26	26	0.755851	0.372276	1.19728	1.45103	[0.14; 15.16]
Disease_Binary	HF	PPA2	PTV	freq0.001	31	128	125	0.693786	-0.201777	0.512487	0.817277	[0.3; 2.23]
Disease_Binary	HF	PPA2	PTV	freq1e-05	22	41	41	0.0551759	1.90552	0.993756	6.72288	[0.96; 47.15]
Disease_Binary	HF	PPA2	PTV_&_missense0	freq0.001	246	3580	3568	0.303339	0.101288	0.098405	1.1066	[0.91; 1.34]
Disease_Binary	HF	PPA2	PTV_&_missense0	freq1e-05	168	339	339	0.00790847	0.676069	0.24388	1.96613	[1.22; 3.17]
Disease_Binary	HF	PPA2	PTV_&_missense0.2	freq0.001	170	2046	2043	0.871861	-0.0210557	0.130542	0.979164	[0.76; 1.26]
Disease_Binary	HF	PPA2	PTV_&_missense0.2	freq1e-05	121	241	241	0.00653762	0.792516	0.277067	2.20895	[1.28; 3.8]
Disease_Binary	HF	PPA2	PTV_&_missense0.4	freq0.001	113	1640	1637	0.649195	-0.0661207	0.145358	0.936018	[0.7; 1.24]
Disease_Binary	HF	PPA2	PTV_&_missense0.4	freq1e-05	82	160	160	0.0103989	0.891911	0.327808	2.43979	[1.28; 4.64]
Disease_Binary	HF	PPA2	PTV_&_missense0.6	freq0.001	79	1382	1379	0.512767	-0.102466	0.156548	0.902609	[0.66; 1.23]
Disease_Binary	HF	PPA2	PTV_&_missense0.6	freq1e-05	57	107	107	0.0223918	0.939122	0.388906	2.55773	[1.19; 5.48]
Disease_Binary	HF	PPA2	PTV_&_missense0.8	freq0.001	48	206	203	0.838878	0.0806945	0.396867	1.08404	[0.5; 2.36]
Disease_Binary	HF	PPA2	PTV_&_missense0.8	freq1e-05	37	67	67	0.0941043	1.28023	0.764711	3.59746	[0.8; 16.1]
Disease_Binary	SVT	PPA2	missense0	freq0.001	215	3452	3443	0.0587117	0.314734	0.166495	1.36989	[0.99; 1.9]
Disease_Binary	SVT	PPA2	missense0	freq1e-05	146	298	298	0.00797192	1.03293	0.348765	2.80929	[1.42; 5.57]
Disease_Binary	SVT	PPA2	missense0.2	freq0.001	139	1918	1918	0.533452	0.139682	0.224301	1.14991	[0.74; 1.78]
Disease_Binary	SVT	PPA2	missense0.2	freq1e-05	99	200	200	0.0337179	1.00256	0.433171	2.72524	[1.17; 6.37]
Disease_Binary	SVT	PPA2	missense0.4	freq0.001	82	1512	1512	0.803756	-0.0626655	0.252186	0.939258	[0.57; 1.54]
Disease_Binary	SVT	PPA2	missense0.4	freq1e-05	60	119	119	0.847053	-0.176449	0.914808	0.838242	[0.14; 5.04]
Disease_Binary	SVT	PPA2	missense0.6	freq0.001	48	1254	1254	0.505815	-0.183094	0.275177	0.83269	[0.49; 1.43]
Disease_Binary	SVT	PPA2	missense0.6	freq1e-05	35	66	66	0.706691	0.456222	1.21237	1.5781	[0.15; 16.99]
Disease_Binary	SVT	PPA2	missense0.8	freq0.001	17	78	78	0.858033	0.196742	1.09986	1.21743	[0.14; 10.51]
Disease_Binary	SVT	PPA2	missense0.8	freq1e-05	15	26	26	0.613885	-1.01212	2.00603	0.363449	[0.01; 18.54]
Disease_Binary	SVT	PPA2	PTV	freq0.001	31	128	125	0.0275337	1.28121	0.481343	3.60099	[1.4; 9.25]
Disease_Binary	SVT	PPA2	PTV	freq1e-05	22	41	41	0.0236569	1.91489	0.655824	6.78617	[1.88; 24.54]
Disease_Binary	SVT	PPA2	PTV_&_missense0	freq0.001	246	3580	3568	0.0216316	0.335764	0.139905	1.39901	[1.06; 1.84]
Disease_Binary	SVT	PPA2	PTV_&_missense0	freq1e-05	168	339	339	0.00168434	1.13162	0.314354	3.10066	[1.67; 5.74]
Disease_Binary	SVT	PPA2	PTV_&_missense0.2	freq0.001	170	2046	2043	0.236234	0.257005	0.216982	1.29305	[0.85; 1.98]
Disease_Binary	SVT	PPA2	PTV_&_missense0.2	freq1e-05	121	241	241	0.00680472	1.14799	0.371869	3.15184	[1.52; 6.53]
Disease_Binary	SVT	PPA2	PTV_&_missense0.4	freq0.001	113	1640	1637	0.68143	0.0993021	0.241898	1.1044	[0.69; 1.77]
Disease_Binary	SVT	PPA2	PTV_&_missense0.4	freq1e-05	82	160	160	0.262099	0.894268	0.797426	2.44555	[0.51; 11.67]
Disease_Binary	SVT	PPA2	PTV_&_missense0.6	freq0.001	79	1382	1379	0.944777	0.0181444	0.26195	1.01831	[0.61; 1.7]
Disease_Binary	SVT	PPA2	PTV_&_missense0.6	freq1e-05	57	107	107	0.0609462	1.82171	0.972155	6.18241	[0.92; 41.56]
Disease_Binary	SVT	PPA2	PTV_&_missense0.8	freq0.001	48	206	203	0.055142	1.29271	0.674073	3.64264	[0.97; 13.65]
Disease_Binary	SVT	PPA2	PTV_&_missense0.8	freq1e-05	37	67	67	0.0844194	2.1804	1.26356	8.84987	[0.74; 105.32]
Disease_Binary	VT	PPA2	missense0	freq0.001	215	3452	3443	0.374786	-0.212252	0.239145	0.808761	[0.51; 1.29]
Disease_Binary	VT	PPA2	missense0	freq1e-05	146	298	298	0.71795	0.29146	0.806923	1.33838	[0.28; 6.51]
Disease_Binary	VT	PPA2	missense0.2	freq0.001	139	1918	1918	0.768565	-0.0940907	0.319762	0.9102	[0.49; 1.7]
Disease_Binary	VT	PPA2	missense0.2	freq1e-05	99	200	200	0.339991	0.943051	0.988334	2.5678	[0.37; 17.82]
Disease_Binary	VT	PPA2	missense0.4	freq0.001	82	1512	1512	0.508766	-0.237617	0.359611	0.788505	[0.39; 1.6]
Disease_Binary	VT	PPA2	missense0.4	freq1e-05	60	119	119	0.430365	-1.01064	1.28161	0.363987	[0.03; 4.49]
Disease_Binary	VT	PPA2	missense0.6	freq0.001	48	1254	1254	0.52214	-0.250015	0.390617	0.778789	[0.36; 1.67]
Disease_Binary	VT	PPA2	missense0.6	freq1e-05	35	66	66	0.546097	-1.01111	1.67507	0.363816	[0.01; 9.7]
Disease_Binary	VT	PPA2	missense0.8	freq0.001	17	78	78	0.496717	-1.01054	1.48682	0.364022	[0.02; 6.71]
Disease_Binary	VT	PPA2	missense0.8	freq1e-05	15	26	26	0.704028	-1.011	2.66132	0.363854	[0; 67.03]
Disease_Binary	VT	PPA2	PTV	freq0.001	31	128	125	0.102883	1.97141	1.20869	7.18081	[0.67; 76.74]
Disease_Binary	VT	PPA2	PTV	freq1e-05	22	41	41	0.00478044	2.69204	0.667101	14.7617	[3.99; 54.57]
Disease_Binary	VT	PPA2	PTV_&_missense0	freq0.001	246	3580	3568	0.579412	-0.130059	0.234661	0.878043	[0.55; 1.39]
Disease_Binary	VT	PPA2	PTV_&_missense0	freq1e-05	168	339	339	0.0839677	1.31885	0.763171	3.73911	[0.84; 16.69]
Disease_Binary	VT	PPA2	PTV_&_missense0.2	freq0.001	170	2046	2043	0.894419	0.0410369	0.30921	1.04189	[0.57; 1.91]
Disease_Binary	VT	PPA2	PTV_&_missense0.2	freq1e-05	121	241	241	0.0182879	1.32701	0.478594	3.76975	[1.48; 9.63]
Disease_Binary	VT	PPA2	PTV_&_missense0.4	freq0.001	113	1640	1637	0.866388	-0.0580068	0.344769	0.943643	[0.48; 1.85]
Disease_Binary	VT	PPA2	PTV_&_missense0.4	freq1e-05	82	160	160	0.17649	1.52058	1.12499	4.5749	[0.5; 41.49]
Disease_Binary	VT	PPA2	PTV_&_missense0.6	freq0.001	79	1382	1379	0.914396	-0.0399651	0.371786	0.960823	[0.46; 1.99]
Disease_Binary	VT	PPA2	PTV_&_missense0.6	freq1e-05	57	107	107	0.0470282	1.54655	0.644457	4.69526	[1.33; 16.6]
Disease_Binary	VT	PPA2	PTV_&_missense0.8	freq0.001	48	206	203	0.40261	0.785066	0.937987	2.19255	[0.35; 13.78]
Disease_Binary	VT	PPA2	PTV_&_missense0.8	freq1e-05	37	67	67	0.0169012	2.0786	0.652922	7.99323	[2.22; 28.74]
Disease_Binary	AF	PPP1R13L	missense0	freq0.001	565	4963	4619	0.143014	-0.081859	0.0558895	0.921402	[0.83; 1.03]
Disease_Binary	AF	PPP1R13L	missense0	freq1e-05	380	792	786	0.782173	0.0420571	0.152112	1.04295	[0.77; 1.41]
Disease_Binary	AF	PPP1R13L	missense0.2	freq0.001	336	2833	2826	0.120348	-0.123394	0.0794392	0.883915	[0.76; 1.03]
Disease_Binary	AF	PPP1R13L	missense0.2	freq1e-05	232	474	472	0.410683	-0.164035	0.199388	0.848712	[0.57; 1.25]
Disease_Binary	AF	PPP1R13L	missense0.4	freq0.001	119	522	522	0.17499	-0.246194	0.181513	0.781771	[0.55; 1.12]
Disease_Binary	AF	PPP1R13L	missense0.4	freq1e-05	85	169	169	0.819347	0.0752854	0.329643	1.07819	[0.57; 2.06]
Disease_Binary	AF	PPP1R13L	missense0.6	freq0.001	20	77	77	0.0969478	-0.74766	0.450442	0.473473	[0.2; 1.14]
Disease_Binary	AF	PPP1R13L	missense0.6	freq1e-05	15	32	32	0.340638	-0.660324	0.692959	0.516684	[0.13; 2.01]
Disease_Binary	AF	PPP1R13L	PTV	freq0.001	46	186	185	0.777976	0.0804841	0.285448	1.08381	[0.62; 1.9]
Disease_Binary	AF	PPP1R13L	PTV	freq1e-05	37	70	69	0.851415	0.0928129	0.495494	1.09726	[0.42; 2.9]
Disease_Binary	AF	PPP1R13L	PTV_&_missense0	freq0.001	611	5149	4803	0.166452	-0.0759207	0.0548681	0.92689	[0.83; 1.03]
Disease_Binary	AF	PPP1R13L	PTV_&_missense0	freq1e-05	417	862	855	0.749473	0.0464428	0.145436	1.04754	[0.79; 1.39]
Disease_Binary	AF	PPP1R13L	PTV_&_missense0.2	freq0.001	382	3019	3010	0.155211	-0.108817	0.0765584	0.896894	[0.77; 1.04]
Disease_Binary	AF	PPP1R13L	PTV_&_missense0.2	freq1e-05	269	544	541	0.488063	-0.128278	0.185001	0.879608	[0.61; 1.26]
Disease_Binary	AF	PPP1R13L	PTV_&_missense0.4	freq0.001	165	708	707	0.320432	-0.152234	0.153219	0.858787	[0.64; 1.16]
Disease_Binary	AF	PPP1R13L	PTV_&_missense0.4	freq1e-05	122	239	238	0.768807	0.080681	0.274486	1.08403	[0.63; 1.86]
Disease_Binary	AF	PPP1R13L	PTV_&_missense0.6	freq0.001	66	263	262	0.515436	-0.15684	0.241145	0.854841	[0.53; 1.37]
Disease_Binary	AF	PPP1R13L	PTV_&_missense0.6	freq1e-05	52	102	101	0.687752	-0.162001	0.40308	0.85044	[0.39; 1.87]
Disease_Binary	AF	PPP1R13L	PTV_&_missense0.8	freq0.001	51	195	194	0.910235	0.031536	0.279717	1.03204	[0.6; 1.79]
Disease_Binary	AF	PPP1R13L	PTV_&_missense0.8	freq1e-05	42	79	78	0.923075	-0.0451134	0.467202	0.955889	[0.38; 2.39]
Disease_Binary	DCM	PPP1R13L	missense0	freq0.001	559	4815	4485	0.411249	0.242481	0.295098	1.27441	[0.71; 2.27]
Disease_Binary	DCM	PPP1R13L	missense0	freq1e-05	366	694	690	0.6923	-0.324013	0.81876	0.723241	[0.15; 3.6]
Disease_Binary	DCM	PPP1R13L	missense0.2	freq0.001	333	2752	2746	0.0746214	0.746931	0.418968	2.11051	[0.93; 4.8]
Disease_Binary	DCM	PPP1R13L	missense0.2	freq1e-05	224	414	412	0.906814	0.123953	1.0589	1.13196	[0.14; 9.02]
Disease_Binary	DCM	PPP1R13L	missense0.4	freq0.001	118	509	509	0.00240482	1.64578	0.429366	5.18506	[2.23; 12.03]
Disease_Binary	DCM	PPP1R13L	missense0.4	freq1e-05	82	148	148	0.225662	2.15331	1.77723	8.61328	[0.26; 280.53]
Disease_Binary	DCM	PPP1R13L	missense0.6	freq0.001	19	73	73	0.0598834	4.85933	2.42191	128.938	[1.12; 14857.64]
Disease_Binary	DCM	PPP1R13L	missense0.6	freq1e-05	14	30	30	0.786247	-1.00584	3.70901	0.365739	[0; 525.22]
Disease_Binary	DCM	PPP1R13L	PTV	freq0.001	46	176	175	0.50871	-1.00326	1.51814	0.366683	[0.02; 7.19]
Disease_Binary	DCM	PPP1R13L	PTV	freq1e-05	37	68	67	0.691747	-0.998449	2.51825	0.36845	[0; 51.28]
Disease_Binary	DCM	PPP1R13L	PTV_&_missense0	freq0.001	605	4991	4659	0.496053	0.197247	0.289765	1.21804	[0.69; 2.15]
Disease_Binary	DCM	PPP1R13L	PTV_&_missense0	freq1e-05	403	762	757	0.617763	-0.388626	0.778773	0.677988	[0.15; 3.12]
Disease_Binary	DCM	PPP1R13L	PTV_&_missense0.2	freq0.001	379	2928	2920	0.1228	0.62338	0.403973	1.86522	[0.85; 4.12]
Disease_Binary	DCM	PPP1R13L	PTV_&_missense0.2	freq1e-05	261	482	479	0.963482	-0.0446982	0.976275	0.956286	[0.14; 6.48]
Disease_Binary	DCM	PPP1R13L	PTV_&_missense0.4	freq0.001	164	685	684	0.0104401	1.30142	0.428631	3.67449	[1.59; 8.51]
Disease_Binary	DCM	PPP1R13L	PTV_&_missense0.4	freq1e-05	119	216	215	0.446422	1.10571	1.45222	3.02136	[0.18; 52.04]
Disease_Binary	DCM	PPP1R13L	PTV_&_missense0.6	freq0.001	65	249	248	0.613017	0.650674	1.2865	1.91683	[0.15; 23.86]
Disease_Binary	DCM	PPP1R13L	PTV_&_missense0.6	freq1e-05	51	98	97	0.630953	-1.00091	2.08356	0.367543	[0.01; 21.82]
Disease_Binary	DCM	PPP1R13L	PTV_&_missense0.8	freq0.001	50	183	182	0.504086	-1.00326	1.50172	0.36668	[0.02; 6.96]
Disease_Binary	DCM	PPP1R13L	PTV_&_missense0.8	freq1e-05	41	75	74	0.68297	-0.998721	2.44537	0.36835	[0; 44.44]
Disease_Binary	HCM	PPP1R13L	missense0	freq0.001	565	4963	4619	0.226766	-0.460305	0.380816	0.631091	[0.3; 1.33]
Disease_Binary	HCM	PPP1R13L	missense0	freq1e-05	380	792	786	0.297368	-0.994533	0.954359	0.369896	[0.06; 2.4]
Disease_Binary	HCM	PPP1R13L	missense0.2	freq0.001	336	2833	2826	0.820228	-0.123238	0.542294	0.884054	[0.31; 2.56]
Disease_Binary	HCM	PPP1R13L	missense0.2	freq1e-05	232	474	472	0.412332	-0.996873	1.216	0.369032	[0.03; 4]
Disease_Binary	HCM	PPP1R13L	missense0.4	freq0.001	119	522	522	0.639892	0.590843	1.26289	1.80551	[0.15; 21.46]
Disease_Binary	HCM	PPP1R13L	missense0.4	freq1e-05	85	169	169	0.629059	-1.00439	2.07926	0.366268	[0.01; 21.56]
Disease_Binary	HCM	PPP1R13L	missense0.6	freq0.001	20	77	77	0.755472	-1.00278	3.2199	0.366858	[0; 201.99]
Disease_Binary	HCM	PPP1R13L	missense0.6	freq1e-05	15	32	32	0.831976	-1.00301	4.72741	0.366775	[0; 3876.59]
Disease_Binary	HCM	PPP1R13L	PTV	freq0.001	46	186	185	0.625498	-0.997579	2.04391	0.368771	[0.01; 20.26]
Disease_Binary	HCM	PPP1R13L	PTV	freq1e-05	37	70	69	0.764264	-0.989288	3.29888	0.371841	[0; 239.01]
Disease_Binary	HCM	PPP1R13L	PTV_&_missense0	freq0.001	611	5149	4803	0.201238	-0.478593	0.374476	0.619655	[0.3; 1.29]
Disease_Binary	HCM	PPP1R13L	PTV_&_missense0	freq1e-05	417	862	855	0.278112	-0.994467	0.916923	0.369921	[0.06; 2.23]
Disease_Binary	HCM	PPP1R13L	PTV_&_missense0.2	freq0.001	382	3019	3010	0.730175	-0.180817	0.524271	0.834588	[0.3; 2.33]
Disease_Binary	HCM	PPP1R13L	PTV_&_missense0.2	freq1e-05	269	544	541	0.382627	-0.996294	1.14114	0.369245	[0.04; 3.46]
Disease_Binary	HCM	PPP1R13L	PTV_&_missense0.4	freq0.001	165	708	707	0.887475	0.152069	1.07469	1.16424	[0.14; 9.57]
Disease_Binary	HCM	PPP1R13L	PTV_&_missense0.4	freq1e-05	122	239	238	0.569614	-1.00032	1.75921	0.367762	[0.01; 11.56]
Disease_Binary	HCM	PPP1R13L	PTV_&_missense0.6	freq0.001	66	263	262	0.56256	-0.999333	1.72584	0.368125	[0.01; 10.84]
Disease_Binary	HCM	PPP1R13L	PTV_&_missense0.6	freq1e-05	52	102	101	0.713346	-0.993905	2.70549	0.370128	[0; 74.35]
Disease_Binary	HCM	PPP1R13L	PTV_&_missense0.8	freq0.001	51	195	194	0.617579	-0.997843	1.99855	0.368674	[0.01; 18.53]
Disease_Binary	HCM	PPP1R13L	PTV_&_missense0.8	freq1e-05	42	79	78	0.75064	-0.990773	3.11764	0.37129	[0; 167.3]
Disease_Binary	HF	PPP1R13L	missense0	freq0.001	565	4962	4618	0.936579	0.00624722	0.0785114	1.00627	[0.86; 1.17]
Disease_Binary	HF	PPP1R13L	missense0	freq1e-05	380	792	786	0.881662	-0.0312754	0.210095	0.969209	[0.64; 1.46]
Disease_Binary	HF	PPP1R13L	missense0.2	freq0.001	336	2832	2825	0.405769	0.092639	0.11143	1.09707	[0.88; 1.36]
Disease_Binary	HF	PPP1R13L	missense0.2	freq1e-05	232	474	472	0.972763	0.00938344	0.274829	1.00943	[0.59; 1.73]
Disease_Binary	HF	PPP1R13L	missense0.4	freq0.001	119	522	522	0.251	-0.291056	0.25355	0.747474	[0.45; 1.23]
Disease_Binary	HF	PPP1R13L	missense0.4	freq1e-05	85	169	169	0.991668	0.00480826	0.460421	1.00482	[0.41; 2.48]
Disease_Binary	HF	PPP1R13L	missense0.6	freq0.001	20	77	77	0.896317	0.0807899	0.619955	1.08414	[0.32; 3.65]
Disease_Binary	HF	PPP1R13L	missense0.6	freq1e-05	15	32	32	0.470291	0.674214	0.933807	1.96249	[0.31; 12.24]
Disease_Binary	HF	PPP1R13L	PTV	freq0.001	46	186	185	0.318147	-0.404679	0.405379	0.667191	[0.3; 1.48]
Disease_Binary	HF	PPP1R13L	PTV	freq1e-05	37	70	69	0.121341	-1.06356	0.686537	0.345224	[0.09; 1.33]
Disease_Binary	HF	PPP1R13L	PTV_&_missense0	freq0.001	611	5148	4802	0.911035	-0.0086153	0.0771063	0.991422	[0.85; 1.15]
Disease_Binary	HF	PPP1R13L	PTV_&_missense0	freq1e-05	417	862	855	0.551326	-0.11971	0.200932	0.887177	[0.6; 1.32]
Disease_Binary	HF	PPP1R13L	PTV_&_missense0.2	freq0.001	382	3018	3009	0.591114	0.0577418	0.107482	1.05944	[0.86; 1.31]
Disease_Binary	HF	PPP1R13L	PTV_&_missense0.2	freq1e-05	269	544	541	0.586356	-0.138853	0.255186	0.870356	[0.53; 1.44]
Disease_Binary	HF	PPP1R13L	PTV_&_missense0.4	freq0.001	165	708	707	0.132809	-0.323228	0.215039	0.723809	[0.47; 1.1]
Disease_Binary	HF	PPP1R13L	PTV_&_missense0.4	freq1e-05	122	239	238	0.392942	-0.326714	0.382437	0.72129	[0.34; 1.53]
Disease_Binary	HF	PPP1R13L	PTV_&_missense0.6	freq0.001	66	263	262	0.444688	-0.259352	0.339333	0.771551	[0.4; 1.5]
Disease_Binary	HF	PPP1R13L	PTV_&_missense0.6	freq1e-05	52	102	101	0.411916	-0.453891	0.553171	0.635152	[0.21; 1.88]
Disease_Binary	HF	PPP1R13L	PTV_&_missense0.8	freq0.001	51	195	194	0.485328	-0.27664	0.39647	0.758327	[0.35; 1.65]
[truncated: 2,112 more rows]

## Sheet: S9
Supplementary Table 9: Replication of dominant associations observed in UK Biobank using the Massachusetts General Brigham Biobank (MGB). P-values and effect sizes were computed from a logistic mixed effects model. Effect sizes for binary traits were re-computed using Firth’s bias-reduced logistic regression if OR>1 and P<0.05. Tests were two-sided. Individual mask-phenotype P-values were unadjus…
[truncated: 4 more rows]
